# Supplementary material for: From Coordination to Personalization: A Trust-Aware Simulation Framework for AI-Driven Personalized Decision Support in Emergency Departments
Source: J Pers Med. 2025 Nov 28;15(12):574. doi: 10.3390/jpm15120574 (PMC12734260; doi:10.3390/jpm15120574)
Supplement: Supplementary file 1 [file jpm-15-00574-s001.zip]

Archive with 3 entries (3 files):
- File S1 - RunLogs.zip
- File S2 - Decision Support Case Study.pdf
- Table S1 - simulation_results.csv
