# Supplementary material for: From Coordination to Personalization: A Trust-Aware Simulation Framework for AI-Driven Personalized Decision Support in Emergency Departments
Source: J Pers Med. 2025 Nov 28;15(12):574. doi: 10.3390/jpm15120574 (PMC12734260; doi:10.3390/jpm15120574)
Supplement: Supplementary file 1 [file jpm-15-00574-s001.zip › Table S1 - simulation_results.csv]

RunID	Scenario	Method	MethodDescription	TotalPatientsServed	TotalTimeDamage	TotalDelay	DoctorID	EvaluationStyle	PatientsServed	DoctorTimeDamage	DoctorDelay	NurseID	Quality	Success	Failure	NurseUtility	NurseTimeDamage
1	1	1	nurses use CA trust model	27	48	7017	D_ID 1	estimatesCorrectly	9	9	2411
1	1	1	nurses use CA trust model	27	48	7017	D_ID 2	estimatesCorrectly	4	21	2538
1	1	1	nurses use CA trust model	27	48	7017	D_ID 3	estimatesCorrectly	14	17	2068
1	1	1	nurses use CA trust model	27	48	7017						1	bad	0	3	-6	39
1	1	1	nurses use CA trust model	27	48	7017						2	good	22	2	71	9
2	1	1	nurses use CA trust model	23	43	7027	D_ID 1	estimatesCorrectly	11	9	2210
2	1	1	nurses use CA trust model	23	43	7027	D_ID 2	estimatesCorrectly	4	21	2511
2	1	1	nurses use CA trust model	23	43	7027	D_ID 3	estimatesCorrectly	8	13	2306
2	1	1	nurses use CA trust model	23	43	7027						1	bad	0	3	-7	40
2	1	1	nurses use CA trust model	23	43	7027						2	good	19	1	61	3
3	1	1	nurses use CA trust model	22	20	7115	D_ID 1	estimatesCorrectly	14	9	2119
3	1	1	nurses use CA trust model	22	20	7115	D_ID 2	estimatesCorrectly	2	9	2593
3	1	1	nurses use CA trust model	22	20	7115	D_ID 3	estimatesCorrectly	6	2	2403
3	1	1	nurses use CA trust model	22	20	7115						1	bad	0	2	-5	10
3	1	1	nurses use CA trust model	22	20	7115						2	good	17	3	44	10
4	1	1	nurses use CA trust model	26	83	6953	D_ID 1	estimatesCorrectly	9	10	2317
4	1	1	nurses use CA trust model	26	83	6953	D_ID 2	estimatesCorrectly	7	23	2387
4	1	1	nurses use CA trust model	26	83	6953	D_ID 3	estimatesCorrectly	10	50	2248
4	1	1	nurses use CA trust model	26	83	6953						1	bad	0	5	-13	77
4	1	1	nurses use CA trust model	26	83	6953						2	good	19	2	62	6
5	1	1	nurses use CA trust model	24	110	6900	D_ID 1	estimatesCorrectly	10	31	2233
5	1	1	nurses use CA trust model	24	110	6900	D_ID 2	estimatesCorrectly	7	11	2368
5	1	1	nurses use CA trust model	24	110	6900	D_ID 3	estimatesCorrectly	7	67	2299
5	1	1	nurses use CA trust model	24	110	6900						1	bad	0	5	-14	103
5	1	1	nurses use CA trust model	24	110	6900						2	good	17	2	41	6
6	1	1	nurses use CA trust model	25	44	7042	D_ID 1	estimatesCorrectly	4	42	2462
6	1	1	nurses use CA trust model	25	44	7042	D_ID 2	estimatesCorrectly	16	1	2088
6	1	1	nurses use CA trust model	25	44	7042	D_ID 3	estimatesCorrectly	5	1	2492
6	1	1	nurses use CA trust model	25	44	7042						1	bad	0	3	-6	42
6	1	1	nurses use CA trust model	25	44	7042						2	good	20	2	63	3
7	1	1	nurses use CA trust model	24	95	6901	D_ID 1	estimatesCorrectly	4	36	2504
7	1	1	nurses use CA trust model	24	95	6901	D_ID 2	estimatesCorrectly	9	51	2225
7	1	1	nurses use CA trust model	24	95	6901	D_ID 3	estimatesCorrectly	11	8	2172
7	1	1	nurses use CA trust model	24	95	6901						1	bad	0	5	-13	78
7	1	1	nurses use CA trust model	24	95	6901						2	good	17	2	43	17
8	1	1	nurses use CA trust model	25	44	7013	D_ID 1	estimatesCorrectly	6	7	2452
8	1	1	nurses use CA trust model	25	44	7013	D_ID 2	estimatesCorrectly	3	35	2506
8	1	1	nurses use CA trust model	25	44	7013	D_ID 3	estimatesCorrectly	16	2	2055
8	1	1	nurses use CA trust model	25	44	7013						1	bad	0	3	-6	41
8	1	1	nurses use CA trust model	25	44	7013						2	good	20	2	64	2
9	1	1	nurses use CA trust model	24	60	7050	D_ID 1	estimatesCorrectly	15	16	2070
9	1	1	nurses use CA trust model	24	60	7050	D_ID 2	estimatesCorrectly	7	12	2398
9	1	1	nurses use CA trust model	24	60	7050	D_ID 3	estimatesCorrectly	2	32	2582
9	1	1	nurses use CA trust model	24	60	7050						1	bad	0	3	-10	60
9	1	1	nurses use CA trust model	24	60	7050						2	good	21	0	73	0
10	1	1	nurses use CA trust model	22	37	7106	D_ID 1	estimatesCorrectly	2	18	2583
10	1	1	nurses use CA trust model	22	37	7106	D_ID 2	estimatesCorrectly	13	10	2158
10	1	1	nurses use CA trust model	22	37	7106	D_ID 3	estimatesCorrectly	7	9	2365
10	1	1	nurses use CA trust model	22	37	7106						1	bad	0	2	-5	18
10	1	1	nurses use CA trust model	22	37	7106						2	good	17	3	45	19
11	1	1	nurses use CA trust model	23	104	6925	D_ID 1	estimatesCorrectly	12	47	2100
11	1	1	nurses use CA trust model	23	104	6925	D_ID 2	estimatesCorrectly	6	12	2414
11	1	1	nurses use CA trust model	23	104	6925	D_ID 3	estimatesCorrectly	5	45	2410
11	1	1	nurses use CA trust model	23	104	6925						1	bad	0	5	-15	89
11	1	1	nurses use CA trust model	23	104	6925						2	good	16	2	40	16
12	1	1	nurses use CA trust model	25	100	6959	D_ID 1	estimatesCorrectly	20	44	1841
12	1	1	nurses use CA trust model	25	100	6959	D_ID 2	estimatesCorrectly	3	15	2535
12	1	1	nurses use CA trust model	25	100	6959	D_ID 3	estimatesCorrectly	2	41	2583
12	1	1	nurses use CA trust model	25	100	6959						1	bad	0	5	-16	80
12	1	1	nurses use CA trust model	25	100	6959						2	good	17	3	48	19
13	1	1	nurses use CA trust model	11	46	7550	D_ID 1	estimatesCorrectly	3	12	2564
13	1	1	nurses use CA trust model	11	46	7550	D_ID 2	estimatesCorrectly	5	15	2465
13	1	1	nurses use CA trust model	11	46	7550	D_ID 3	estimatesCorrectly	3	18	2521
13	1	1	nurses use CA trust model	11	46	7550						1	bad	0	2	-5	31
13	1	1	nurses use CA trust model	11	46	7550						2	good	7	2	19	15
14	1	1	nurses use CA trust model	10	24	7638	D_ID 1	estimatesCorrectly	5	21	2430
14	1	1	nurses use CA trust model	10	24	7638	D_ID 2	estimatesCorrectly	3	3	2576
14	1	1	nurses use CA trust model	10	24	7638	D_ID 3	estimatesCorrectly	2	0	2632
14	1	1	nurses use CA trust model	10	24	7638						1	bad	0	3	-8	21
14	1	1	nurses use CA trust model	10	24	7638						2	good	6	1	21	3
15	1	1	nurses use CA trust model	26	33	7022	D_ID 1	estimatesCorrectly	5	28	2470
15	1	1	nurses use CA trust model	26	33	7022	D_ID 2	estimatesCorrectly	13	5	2160
15	1	1	nurses use CA trust model	26	33	7022	D_ID 3	estimatesCorrectly	8	0	2391
15	1	1	nurses use CA trust model	26	33	7022						1	bad	0	3	-6	31
15	1	1	nurses use CA trust model	26	33	7022						2	good	22	1	78	2
16	1	1	nurses use CA trust model	23	16	7128	D_ID 1	estimatesCorrectly	6	16	2449
16	1	1	nurses use CA trust model	23	16	7128	D_ID 2	estimatesCorrectly	7	0	2388
16	1	1	nurses use CA trust model	23	16	7128	D_ID 3	estimatesCorrectly	10	0	2291
16	1	1	nurses use CA trust model	23	16	7128						1	bad	0	2	-6	16
16	1	1	nurses use CA trust model	23	16	7128						2	good	21	0	71	0
17	1	1	nurses use CA trust model	26	152	6846	D_ID 1	estimatesCorrectly	10	91	2195
17	1	1	nurses use CA trust model	26	152	6846	D_ID 2	estimatesCorrectly	7	18	2365
17	1	1	nurses use CA trust model	26	152	6846	D_ID 3	estimatesCorrectly	9	42	2286
17	1	1	nurses use CA trust model	26	152	6846						1	bad	0	6	-19	143
17	1	1	nurses use CA trust model	26	152	6846						2	good	18	2	48	9
18	1	1	nurses use CA trust model	17	97	7306	D_ID 1	estimatesCorrectly	5	0	2520
18	1	1	nurses use CA trust model	17	97	7306	D_ID 2	estimatesCorrectly	6	45	2388
18	1	1	nurses use CA trust model	17	97	7306	D_ID 3	estimatesCorrectly	6	51	2397
18	1	1	nurses use CA trust model	17	97	7306						1	bad	0	3	-11	78
18	1	1	nurses use CA trust model	17	97	7306						2	good	9	5	14	19
19	1	1	nurses use CA trust model	25	101	6955	D_ID 1	estimatesCorrectly	9	41	2286
19	1	1	nurses use CA trust model	25	101	6955	D_ID 2	estimatesCorrectly	6	48	2413
19	1	1	nurses use CA trust model	25	101	6955	D_ID 3	estimatesCorrectly	10	12	2256
19	1	1	nurses use CA trust model	25	101	6955						1	bad	0	4	-12	91
19	1	1	nurses use CA trust model	25	101	6955						2	good	19	2	58	10
20	1	1	nurses use CA trust model	15	30	7451	D_ID 1	estimatesCorrectly	8	3	2396
20	1	1	nurses use CA trust model	15	30	7451	D_ID 2	estimatesCorrectly	2	25	2557
20	1	1	nurses use CA trust model	15	30	7451	D_ID 3	estimatesCorrectly	5	1	2498
20	1	1	nurses use CA trust model	15	30	7451						1	bad	0	3	-6	29
20	1	1	nurses use CA trust model	15	30	7451						2	good	11	1	42	1
21	1	1	nurses use CA trust model	25	60	6986	D_ID 1	estimatesCorrectly	3	0	2575
21	1	1	nurses use CA trust model	25	60	6986	D_ID 2	estimatesCorrectly	2	23	2570
21	1	1	nurses use CA trust model	25	60	6986	D_ID 3	estimatesCorrectly	20	37	1841
21	1	1	nurses use CA trust model	25	60	6986						1	bad	0	4	-12	51
21	1	1	nurses use CA trust model	25	60	6986						2	good	20	1	63	9
22	1	1	nurses use CA trust model	21	84	7195	D_ID 1	estimatesCorrectly	16	24	2103
22	1	1	nurses use CA trust model	21	84	7195	D_ID 2	estimatesCorrectly	2	55	2547
22	1	1	nurses use CA trust model	21	84	7195	D_ID 3	estimatesCorrectly	3	5	2545
22	1	1	nurses use CA trust model	21	84	7195						1	bad	0	3	-10	76
22	1	1	nurses use CA trust model	21	84	7195						2	good	16	2	55	8
23	1	1	nurses use CA trust model	27	109	6874	D_ID 1	estimatesCorrectly	5	41	2491
23	1	1	nurses use CA trust model	27	109	6874	D_ID 2	estimatesCorrectly	8	20	2295
23	1	1	nurses use CA trust model	27	109	6874	D_ID 3	estimatesCorrectly	14	49	2089
23	1	1	nurses use CA trust model	27	109	6874						1	bad	0	6	-19	105
23	1	1	nurses use CA trust model	27	109	6874						2	good	20	1	67	4
24	1	1	nurses use CA trust model	26	41	7042	D_ID 1	estimatesCorrectly	4	18	2524
24	1	1	nurses use CA trust model	26	41	7042	D_ID 2	estimatesCorrectly	5	10	2460
24	1	1	nurses use CA trust model	26	41	7042	D_ID 3	estimatesCorrectly	17	12	2058
24	1	1	nurses use CA trust model	26	41	7042						1	bad	0	3	-7	27
24	1	1	nurses use CA trust model	26	41	7042						2	good	21	2	76	13
25	1	1	nurses use CA trust model	24	74	6966	D_ID 1	estimatesCorrectly	11	35	2192
25	1	1	nurses use CA trust model	24	74	6966	D_ID 2	estimatesCorrectly	5	31	2429
25	1	1	nurses use CA trust model	24	74	6966	D_ID 3	estimatesCorrectly	8	8	2345
25	1	1	nurses use CA trust model	24	74	6966						1	bad	0	4	-9	52
25	1	1	nurses use CA trust model	24	74	6966						2	good	16	4	36	22
26	1	1	nurses use CA trust model	23	30	7117	D_ID 1	estimatesCorrectly	4	21	2495
26	1	1	nurses use CA trust model	23	30	7117	D_ID 2	estimatesCorrectly	10	6	2336
26	1	1	nurses use CA trust model	23	30	7117	D_ID 3	estimatesCorrectly	9	3	2286
26	1	1	nurses use CA trust model	23	30	7117						1	bad	0	2	-4	21
26	1	1	nurses use CA trust model	23	30	7117						2	good	19	2	58	9
27	1	1	nurses use CA trust model	20	89	7138	D_ID 1	estimatesCorrectly	11	52	2240
27	1	1	nurses use CA trust model	20	89	7138	D_ID 2	estimatesCorrectly	7	36	2315
27	1	1	nurses use CA trust model	20	89	7138	D_ID 3	estimatesCorrectly	2	1	2583
27	1	1	nurses use CA trust model	20	89	7138						1	bad	0	4	-11	77
27	1	1	nurses use CA trust model	20	89	7138						2	good	13	3	30	12
28	1	1	nurses use CA trust model	25	94	7003	D_ID 1	estimatesCorrectly	6	9	2398
28	1	1	nurses use CA trust model	25	94	7003	D_ID 2	estimatesCorrectly	4	42	2501
28	1	1	nurses use CA trust model	25	94	7003	D_ID 3	estimatesCorrectly	15	43	2104
28	1	1	nurses use CA trust model	25	94	7003						1	bad	0	4	-14	85
28	1	1	nurses use CA trust model	25	94	7003						2	good	17	4	49	8
29	1	1	nurses use CA trust model	28	106	6922	D_ID 1	estimatesCorrectly	14	40	2134
29	1	1	nurses use CA trust model	28	106	6922	D_ID 2	estimatesCorrectly	6	35	2431
29	1	1	nurses use CA trust model	28	106	6922	D_ID 3	estimatesCorrectly	8	32	2358
29	1	1	nurses use CA trust model	28	106	6922						1	bad	0	5	-15	86
29	1	1	nurses use CA trust model	28	106	6922						2	good	20	3	62	20
30	1	1	nurses use CA trust model	25	138	6916	D_ID 1	estimatesCorrectly	9	58	2290
30	1	1	nurses use CA trust model	25	138	6916	D_ID 2	estimatesCorrectly	6	0	2434
30	1	1	nurses use CA trust model	25	138	6916	D_ID 3	estimatesCorrectly	10	80	2192
30	1	1	nurses use CA trust model	25	138	6916						1	bad	0	5	-16	137
30	1	1	nurses use CA trust model	25	138	6916						2	good	19	1	59	1
31	1	2	first come first serve	32	271	6479	D_ID 1	estimatesCorrectly	12	103	2162
31	1	2	first come first serve	32	271	6479	D_ID 2	estimatesCorrectly	10	108	2121
31	1	2	first come first serve	32	271	6479	D_ID 3	estimatesCorrectly	10	60	2197
31	1	2	first come first serve	32	271	6479						1	bad	0	14	-47	253
31	1	2	first come first serve	32	271	6479						2	good	15	3	38	17
32	1	2	first come first serve	32	303	6460	D_ID 1	estimatesCorrectly	11	108	2112
32	1	2	first come first serve	32	303	6460	D_ID 2	estimatesCorrectly	11	83	2165
32	1	2	first come first serve	32	303	6460	D_ID 3	estimatesCorrectly	10	112	2183
32	1	2	first come first serve	32	303	6460						1	bad	0	13	-46	303
32	1	2	first come first serve	32	303	6460						2	good	19	0	60	0
33	1	2	first come first serve	33	244	6472	D_ID 1	estimatesCorrectly	11	144	2143
33	1	2	first come first serve	33	244	6472	D_ID 2	estimatesCorrectly	11	39	2183
33	1	2	first come first serve	33	244	6472	D_ID 3	estimatesCorrectly	11	61	2147
33	1	2	first come first serve	33	244	6472						1	bad	0	14	-47	227
33	1	2	first come first serve	33	244	6472						2	good	17	2	46	16
34	1	2	first come first serve	34	334	6482	D_ID 1	estimatesCorrectly	11	141	2150
34	1	2	first come first serve	34	334	6482	D_ID 2	estimatesCorrectly	12	112	2141
34	1	2	first come first serve	34	334	6482	D_ID 3	estimatesCorrectly	11	81	2191
34	1	2	first come first serve	34	334	6482						1	bad	0	13	-45	312
34	1	2	first come first serve	34	334	6482						2	good	16	5	39	22
35	1	2	first come first serve	30	155	6631	D_ID 1	estimatesCorrectly	10	76	2178
35	1	2	first come first serve	30	155	6631	D_ID 2	estimatesCorrectly	10	59	2168
35	1	2	first come first serve	30	155	6631	D_ID 3	estimatesCorrectly	10	20	2285
35	1	2	first come first serve	30	155	6631						1	bad	0	13	-41	148
35	1	2	first come first serve	30	155	6631						2	good	15	2	42	7
36	1	2	first come first serve	35	191	6489	D_ID 1	estimatesCorrectly	12	80	2150
36	1	2	first come first serve	35	191	6489	D_ID 2	estimatesCorrectly	12	42	2207
36	1	2	first come first serve	35	191	6489	D_ID 3	estimatesCorrectly	11	69	2132
36	1	2	first come first serve	35	191	6489						1	bad	0	13	-35	191
36	1	2	first come first serve	35	191	6489						2	good	22	0	81	0
37	1	2	first come first serve	34	181	6477	D_ID 1	estimatesCorrectly	12	40	2191
37	1	2	first come first serve	34	181	6477	D_ID 2	estimatesCorrectly	11	70	2090
37	1	2	first come first serve	34	181	6477	D_ID 3	estimatesCorrectly	11	70	2197
37	1	2	first come first serve	34	181	6477						1	bad	0	14	-40	175
37	1	2	first come first serve	34	181	6477						2	good	18	2	51	6
38	1	2	first come first serve	33	241	6470	D_ID 1	estimatesCorrectly	11	97	2182
38	1	2	first come first serve	33	241	6470	D_ID 2	estimatesCorrectly	11	75	2093
38	1	2	first come first serve	33	241	6470	D_ID 3	estimatesCorrectly	11	68	2195
38	1	2	first come first serve	33	241	6470						1	bad	0	13	-41	233
38	1	2	first come first serve	33	241	6470						2	good	18	2	57	8
39	1	2	first come first serve	31	236	6459	D_ID 1	estimatesCorrectly	11	92	2140
39	1	2	first come first serve	31	236	6459	D_ID 2	estimatesCorrectly	10	56	2140
39	1	2	first come first serve	31	236	6459	D_ID 3	estimatesCorrectly	10	88	2180
39	1	2	first come first serve	31	236	6459						1	bad	0	13	-38	216
39	1	2	first come first serve	31	236	6459						2	good	15	3	36	20
40	1	2	first come first serve	33	292	6477	D_ID 1	estimatesCorrectly	12	24	2195
40	1	2	first come first serve	33	292	6477	D_ID 2	estimatesCorrectly	11	40	2196
40	1	2	first come first serve	33	292	6477	D_ID 3	estimatesCorrectly	10	228	2086
40	1	2	first come first serve	33	292	6477						1	bad	0	13	-46	292
40	1	2	first come first serve	33	292	6477						2	good	20	0	69	0
41	1	2	first come first serve	34	218	6487	D_ID 1	estimatesCorrectly	12	132	2037
41	1	2	first come first serve	34	218	6487	D_ID 2	estimatesCorrectly	11	19	2242
41	1	2	first come first serve	34	218	6487	D_ID 3	estimatesCorrectly	11	66	2208
41	1	2	first come first serve	34	218	6487						1	bad	0	14	-40	213
41	1	2	first come first serve	34	218	6487						2	good	19	1	60	4
42	1	2	first come first serve	34	283	6470	D_ID 1	estimatesCorrectly	11	173	2120
42	1	2	first come first serve	34	283	6470	D_ID 2	estimatesCorrectly	11	41	2182
42	1	2	first come first serve	34	283	6470	D_ID 3	estimatesCorrectly	12	69	2168
42	1	2	first come first serve	34	283	6470						1	bad	0	14	-48	281
42	1	2	first come first serve	34	283	6470						2	good	19	1	60	2
43	1	2	first come first serve	34	325	6479	D_ID 1	estimatesCorrectly	11	109	2194
43	1	2	first come first serve	34	325	6479	D_ID 2	estimatesCorrectly	12	132	2134
43	1	2	first come first serve	34	325	6479	D_ID 3	estimatesCorrectly	11	84	2151
43	1	2	first come first serve	34	325	6479						1	bad	0	13	-47	309
43	1	2	first come first serve	34	325	6479						2	good	19	2	58	15
44	1	2	first come first serve	32	276	6461	D_ID 1	estimatesCorrectly	11	110	2119
44	1	2	first come first serve	32	276	6461	D_ID 2	estimatesCorrectly	11	68	2167
44	1	2	first come first serve	32	276	6461	D_ID 3	estimatesCorrectly	10	99	2175
44	1	2	first come first serve	32	276	6461						1	bad	0	13	-43	273
44	1	2	first come first serve	32	276	6461						2	good	18	1	58	3
45	1	2	first come first serve	34	247	6493	D_ID 1	estimatesCorrectly	12	178	2080
45	1	2	first come first serve	34	247	6493	D_ID 2	estimatesCorrectly	11	30	2220
45	1	2	first come first serve	34	247	6493	D_ID 3	estimatesCorrectly	11	39	2193
45	1	2	first come first serve	34	247	6493						1	bad	0	13	-42	247
45	1	2	first come first serve	34	247	6493						2	good	21	0	74	0
46	1	2	first come first serve	34	238	6479	D_ID 1	estimatesCorrectly	11	130	2143
46	1	2	first come first serve	34	238	6479	D_ID 2	estimatesCorrectly	11	75	2115
46	1	2	first come first serve	34	238	6479	D_ID 3	estimatesCorrectly	12	33	2221
46	1	2	first come first serve	34	238	6479						1	bad	0	13	-41	238
46	1	2	first come first serve	34	238	6479						2	good	21	0	75	0
47	1	2	first come first serve	32	312	6482	D_ID 1	estimatesCorrectly	11	192	2036
47	1	2	first come first serve	32	312	6482	D_ID 2	estimatesCorrectly	11	83	2188
47	1	2	first come first serve	32	312	6482	D_ID 3	estimatesCorrectly	10	37	2258
47	1	2	first come first serve	32	312	6482						1	bad	0	13	-45	309
47	1	2	first come first serve	32	312	6482						2	good	18	1	57	3
48	1	2	first come first serve	34	199	6478	D_ID 1	estimatesCorrectly	11	91	2131
48	1	2	first come first serve	34	199	6478	D_ID 2	estimatesCorrectly	12	61	2153
48	1	2	first come first serve	34	199	6478	D_ID 3	estimatesCorrectly	11	47	2194
48	1	2	first come first serve	34	199	6478						1	bad	0	14	-43	199
48	1	2	first come first serve	34	199	6478						2	good	20	0	67	0
49	1	2	first come first serve	34	260	6482	D_ID 1	estimatesCorrectly	11	75	2155
49	1	2	first come first serve	34	260	6482	D_ID 2	estimatesCorrectly	11	147	2117
49	1	2	first come first serve	34	260	6482	D_ID 3	estimatesCorrectly	12	38	2210
49	1	2	first come first serve	34	260	6482						1	bad	0	14	-47	260
49	1	2	first come first serve	34	260	6482						2	good	20	0	67	0
50	1	2	first come first serve	31	284	6471	D_ID 1	estimatesCorrectly	10	147	2187
50	1	2	first come first serve	31	284	6471	D_ID 2	estimatesCorrectly	11	47	2129
50	1	2	first come first serve	31	284	6471	D_ID 3	estimatesCorrectly	10	90	2155
50	1	2	first come first serve	31	284	6471						1	bad	0	13	-43	271
50	1	2	first come first serve	31	284	6471						2	good	15	3	36	12
51	1	2	first come first serve	32	257	6468	D_ID 1	estimatesCorrectly	11	80	2151
51	1	2	first come first serve	32	257	6468	D_ID 2	estimatesCorrectly	11	136	2085
51	1	2	first come first serve	32	257	6468	D_ID 3	estimatesCorrectly	10	41	2232
51	1	2	first come first serve	32	257	6468						1	bad	0	13	-41	242
51	1	2	first come first serve	32	257	6468						2	good	17	2	50	15
52	1	2	first come first serve	34	286	6483	D_ID 1	estimatesCorrectly	11	150	2112
52	1	2	first come first serve	34	286	6483	D_ID 2	estimatesCorrectly	12	66	2138
52	1	2	first come first serve	34	286	6483	D_ID 3	estimatesCorrectly	11	70	2233
52	1	2	first come first serve	34	286	6483						1	bad	0	14	-47	278
52	1	2	first come first serve	34	286	6483						2	good	19	1	60	8
53	1	2	first come first serve	34	270	6474	D_ID 1	estimatesCorrectly	11	113	2180
53	1	2	first come first serve	34	270	6474	D_ID 2	estimatesCorrectly	12	88	2138
53	1	2	first come first serve	34	270	6474	D_ID 3	estimatesCorrectly	11	69	2156
53	1	2	first come first serve	34	270	6474						1	bad	0	14	-45	254
53	1	2	first come first serve	34	270	6474						2	good	17	3	50	16
54	1	2	first come first serve	34	257	6487	D_ID 1	estimatesCorrectly	11	172	2090
54	1	2	first come first serve	34	257	6487	D_ID 2	estimatesCorrectly	11	29	2192
54	1	2	first come first serve	34	257	6487	D_ID 3	estimatesCorrectly	12	56	2206
54	1	2	first come first serve	34	257	6487						1	bad	0	14	-45	253
54	1	2	first come first serve	34	257	6487						2	good	19	1	64	3
55	1	2	first come first serve	33	275	6479	D_ID 1	estimatesCorrectly	11	75	2127
55	1	2	first come first serve	33	275	6479	D_ID 2	estimatesCorrectly	11	136	2115
55	1	2	first come first serve	33	275	6479	D_ID 3	estimatesCorrectly	11	64	2237
55	1	2	first come first serve	33	275	6479						1	bad	0	13	-45	268
55	1	2	first come first serve	33	275	6479						2	good	18	2	55	7
56	1	2	first come first serve	34	282	6468	D_ID 1	estimatesCorrectly	11	123	2115
56	1	2	first come first serve	34	282	6468	D_ID 2	estimatesCorrectly	12	109	2086
56	1	2	first come first serve	34	282	6468	D_ID 3	estimatesCorrectly	11	50	2267
56	1	2	first come first serve	34	282	6468						1	bad	0	13	-42	272
56	1	2	first come first serve	34	282	6468						2	good	19	2	65	10
57	1	2	first come first serve	34	297	6475	D_ID 1	estimatesCorrectly	12	89	2142
57	1	2	first come first serve	34	297	6475	D_ID 2	estimatesCorrectly	11	124	2106
57	1	2	first come first serve	34	297	6475	D_ID 3	estimatesCorrectly	11	85	2227
57	1	2	first come first serve	34	297	6475						1	bad	0	14	-50	288
57	1	2	first come first serve	34	297	6475						2	good	18	2	54	10
58	1	2	first come first serve	33	265	6471	D_ID 1	estimatesCorrectly	10	160	2094
58	1	2	first come first serve	33	265	6471	D_ID 2	estimatesCorrectly	12	37	2197
58	1	2	first come first serve	33	265	6471	D_ID 3	estimatesCorrectly	11	68	2180
58	1	2	first come first serve	33	265	6471						1	bad	0	13	-40	254
58	1	2	first come first serve	33	265	6471						2	good	18	2	53	11
59	1	2	first come first serve	33	311	6462	D_ID 1	estimatesCorrectly	12	53	2179
59	1	2	first come first serve	33	311	6462	D_ID 2	estimatesCorrectly	10	107	2137
59	1	2	first come first serve	33	311	6462	D_ID 3	estimatesCorrectly	11	151	2146
59	1	2	first come first serve	33	311	6462						1	bad	0	14	-52	289
59	1	2	first come first serve	33	311	6462						2	good	14	5	24	22
60	1	2	first come first serve	33	271	6483	D_ID 1	estimatesCorrectly	11	62	2183
60	1	2	first come first serve	33	271	6483	D_ID 2	estimatesCorrectly	11	152	2126
60	1	2	first come first serve	33	271	6483	D_ID 3	estimatesCorrectly	11	57	2174
60	1	2	first come first serve	33	271	6483						1	bad	0	14	-47	252
60	1	2	first come first serve	33	271	6483						2	good	17	2	50	19
61	1	1	nurses use CA trust model	22	83	6921	D_ID 1	estimatesCorrectly	10	16	2181
61	1	1	nurses use CA trust model	22	83	6921	D_ID 2	estimatesCorrectly	6	38	2367
61	1	1	nurses use CA trust model	22	83	6921	D_ID 3	estimatesCorrectly	6	29	2373
61	1	1	nurses use CA trust model	22	83	6921						1	bad	0	5	-14	72
61	1	1	nurses use CA trust model	22	83	6921						2	good	14	3	25	10
62	1	1	nurses use CA trust model	3	17	7904	D_ID 1	estimatesCorrectly	1	15	2629
62	1	1	nurses use CA trust model	3	17	7904	D_ID 2	estimatesCorrectly	1	2	2638
62	1	1	nurses use CA trust model	3	17	7904	D_ID 3	estimatesCorrectly	1	0	2637
62	1	1	nurses use CA trust model	3	17	7904						1	bad	0	1	-3	15
62	1	1	nurses use CA trust model	3	17	7904						2	good	1	1	0	2
63	1	1	nurses use CA trust model	24	52	7066	D_ID 1	estimatesCorrectly	15	11	2095
63	1	1	nurses use CA trust model	24	52	7066	D_ID 2	estimatesCorrectly	6	42	2422
63	1	1	nurses use CA trust model	24	52	7066	D_ID 3	estimatesCorrectly	3	0	2549
63	1	1	nurses use CA trust model	24	52	7066						1	bad	0	3	-10	46
63	1	1	nurses use CA trust model	24	52	7066						2	good	20	1	64	7
64	1	1	nurses use CA trust model	23	82	6990	D_ID 1	estimatesCorrectly	6	36	2391
64	1	1	nurses use CA trust model	23	82	6990	D_ID 2	estimatesCorrectly	6	34	2410
64	1	1	nurses use CA trust model	23	82	6990	D_ID 3	estimatesCorrectly	11	11	2188
64	1	1	nurses use CA trust model	23	82	6990						1	bad	0	4	-12	72
64	1	1	nurses use CA trust model	23	82	6990						2	good	16	3	36	10
65	1	1	nurses use CA trust model	9	60	7594	D_ID 1	estimatesCorrectly	4	22	2501
65	1	1	nurses use CA trust model	9	60	7594	D_ID 2	estimatesCorrectly	4	38	2467
65	1	1	nurses use CA trust model	9	60	7594	D_ID 3	estimatesCorrectly	1	0	2627
65	1	1	nurses use CA trust model	9	60	7594						1	bad	0	3	-8	55
65	1	1	nurses use CA trust model	9	60	7594						2	good	5	1	13	6
66	1	1	nurses use CA trust model	24	110	6924	D_ID 1	estimatesCorrectly	3	10	2530
66	1	1	nurses use CA trust model	24	110	6924	D_ID 2	estimatesCorrectly	10	36	2254
66	1	1	nurses use CA trust model	24	110	6924	D_ID 3	estimatesCorrectly	11	65	2139
66	1	1	nurses use CA trust model	24	110	6924						1	bad	0	5	-15	91
66	1	1	nurses use CA trust model	24	110	6924						2	good	17	2	44	19
67	1	1	nurses use CA trust model	24	136	6892	D_ID 1	estimatesCorrectly	11	38	2209
67	1	1	nurses use CA trust model	24	136	6892	D_ID 2	estimatesCorrectly	5	81	2398
67	1	1	nurses use CA trust model	24	136	6892	D_ID 3	estimatesCorrectly	8	18	2284
67	1	1	nurses use CA trust model	24	136	6892						1	bad	0	8	-23	135
67	1	1	nurses use CA trust model	24	136	6892						2	good	15	1	45	1
68	1	1	nurses use CA trust model	24	46	7062	D_ID 1	estimatesCorrectly	11	36	2196
68	1	1	nurses use CA trust model	24	46	7062	D_ID 2	estimatesCorrectly	10	0	2304
68	1	1	nurses use CA trust model	24	46	7062	D_ID 3	estimatesCorrectly	3	9	2561
68	1	1	nurses use CA trust model	24	46	7062						1	bad	0	3	-8	36
68	1	1	nurses use CA trust model	24	46	7062						2	good	20	1	64	9
69	1	1	nurses use CA trust model	23	45	7045	D_ID 1	estimatesCorrectly	5	10	2462
69	1	1	nurses use CA trust model	23	45	7045	D_ID 2	estimatesCorrectly	6	29	2396
69	1	1	nurses use CA trust model	23	45	7045	D_ID 3	estimatesCorrectly	12	6	2187
69	1	1	nurses use CA trust model	23	45	7045						1	bad	0	3	-8	36
69	1	1	nurses use CA trust model	23	45	7045						2	good	18	2	53	10
70	1	1	nurses use CA trust model	26	89	6983	D_ID 1	estimatesCorrectly	8	11	2409
70	1	1	nurses use CA trust model	26	89	6983	D_ID 2	estimatesCorrectly	5	27	2431
70	1	1	nurses use CA trust model	26	89	6983	D_ID 3	estimatesCorrectly	13	51	2143
70	1	1	nurses use CA trust model	26	89	6983						1	bad	0	4	-11	67
70	1	1	nurses use CA trust model	26	89	6983						2	good	17	5	38	22
71	1	2	first come first serve	35	286	6484	D_ID 1	estimatesCorrectly	11	165	2118
71	1	2	first come first serve	35	286	6484	D_ID 2	estimatesCorrectly	12	86	2177
71	1	2	first come first serve	35	286	6484	D_ID 3	estimatesCorrectly	12	35	2190
71	1	2	first come first serve	35	286	6484						1	bad	0	14	-48	276
71	1	2	first come first serve	35	286	6484						2	good	19	2	60	10
72	1	2	first come first serve	33	302	6470	D_ID 1	estimatesCorrectly	11	113	2177
72	1	2	first come first serve	33	302	6470	D_ID 2	estimatesCorrectly	11	65	2144
72	1	2	first come first serve	33	302	6470	D_ID 3	estimatesCorrectly	11	124	2149
72	1	2	first come first serve	33	302	6470						1	bad	0	14	-51	286
72	1	2	first come first serve	33	302	6470						2	good	16	3	42	16
73	1	2	first come first serve	33	267	6472	D_ID 1	estimatesCorrectly	11	82	2147
73	1	2	first come first serve	33	267	6472	D_ID 2	estimatesCorrectly	12	88	2107
73	1	2	first come first serve	33	267	6472	D_ID 3	estimatesCorrectly	10	97	2218
73	1	2	first come first serve	33	267	6472						1	bad	0	13	-44	261
73	1	2	first come first serve	33	267	6472						2	good	18	2	54	6
74	1	2	first come first serve	34	208	5583	D_ID 1	estimatesCorrectly	8	47	1405
74	1	2	first come first serve	34	208	5583	D_ID 2	estimatesCorrectly	14	72	2090
74	1	2	first come first serve	34	208	5583	D_ID 3	estimatesCorrectly	12	89	2089
74	1	2	first come first serve	34	208	5583						1	bad	0	14	-43	201
74	1	2	first come first serve	34	208	5583						2	good	18	2	53	7
75	1	2	first come first serve	34	247	6466	D_ID 1	estimatesCorrectly	11	129	2140
75	1	2	first come first serve	34	247	6466	D_ID 2	estimatesCorrectly	11	65	2104
75	1	2	first come first serve	34	247	6466	D_ID 3	estimatesCorrectly	12	53	2221
75	1	2	first come first serve	34	247	6466						1	bad	0	14	-44	233
75	1	2	first come first serve	34	247	6466						2	good	17	3	55	14
76	1	2	first come first serve	35	219	6504	D_ID 1	estimatesCorrectly	12	93	2190
76	1	2	first come first serve	35	219	6504	D_ID 2	estimatesCorrectly	12	38	2180
76	1	2	first come first serve	35	219	6504	D_ID 3	estimatesCorrectly	11	88	2134
76	1	2	first come first serve	35	219	6504						1	bad	0	14	-45	219
76	1	2	first come first serve	35	219	6504						2	good	20	1	65	0
77	1	2	first come first serve	31	332	6472	D_ID 1	estimatesCorrectly	10	174	2130
77	1	2	first come first serve	31	332	6472	D_ID 2	estimatesCorrectly	11	138	2159
77	1	2	first come first serve	31	332	6472	D_ID 3	estimatesCorrectly	10	19	2184
77	1	2	first come first serve	31	332	6472						1	bad	0	13	-47	327
77	1	2	first come first serve	31	332	6472						2	good	17	1	45	5
78	1	2	first come first serve	32	299	6456	D_ID 1	estimatesCorrectly	11	94	2187
78	1	2	first come first serve	32	299	6456	D_ID 2	estimatesCorrectly	11	158	2082
78	1	2	first come first serve	32	299	6456	D_ID 3	estimatesCorrectly	10	47	2187
78	1	2	first come first serve	32	299	6456						1	bad	0	14	-53	276
78	1	2	first come first serve	32	299	6456						2	good	15	3	42	23
79	1	2	first come first serve	34	315	6476	D_ID 1	estimatesCorrectly	12	61	2187
79	1	2	first come first serve	34	315	6476	D_ID 2	estimatesCorrectly	11	142	2126
79	1	2	first come first serve	34	315	6476	D_ID 3	estimatesCorrectly	11	112	2163
79	1	2	first come first serve	34	315	6476						1	bad	0	13	-46	297
79	1	2	first come first serve	34	315	6476						2	good	18	3	53	18
80	1	2	first come first serve	33	184	6472	D_ID 1	estimatesCorrectly	11	81	2126
80	1	2	first come first serve	33	184	6472	D_ID 2	estimatesCorrectly	11	35	2134
80	1	2	first come first serve	33	184	6472	D_ID 3	estimatesCorrectly	11	68	2212
80	1	2	first come first serve	33	184	6472						1	bad	0	14	-37	153
80	1	2	first come first serve	33	184	6472						2	good	15	4	40	31
81	1	1	nurses use CA trust model	25	26	7118	D_ID 1	estimatesCorrectly	9	25	2359
81	1	1	nurses use CA trust model	25	26	7118	D_ID 2	estimatesCorrectly	7	0	2368
81	1	1	nurses use CA trust model	25	26	7118	D_ID 3	estimatesCorrectly	9	0	2391
81	1	1	nurses use CA trust model	25	26	7118						1	bad	0	2	-5	25
81	1	1	nurses use CA trust model	25	26	7118						2	good	22	1	80	0
82	1	1	nurses use CA trust model	25	69	6973	D_ID 1	estimatesCorrectly	4	30	2514
82	1	1	nurses use CA trust model	25	69	6973	D_ID 2	estimatesCorrectly	17	39	1955
82	1	1	nurses use CA trust model	25	69	6973	D_ID 3	estimatesCorrectly	4	0	2505
82	1	1	nurses use CA trust model	25	69	6973						1	bad	0	5	-16	58
82	1	1	nurses use CA trust model	25	69	6973						2	good	18	2	56	11
83	1	1	nurses use CA trust model	24	56	6984	D_ID 1	estimatesCorrectly	8	25	2336
83	1	1	nurses use CA trust model	24	56	6984	D_ID 2	estimatesCorrectly	7	15	2366
83	1	1	nurses use CA trust model	24	56	6984	D_ID 3	estimatesCorrectly	9	16	2283
83	1	1	nurses use CA trust model	24	56	6984						1	bad	0	4	-9	45
83	1	1	nurses use CA trust model	24	56	6984						2	good	17	3	44	11
84	1	1	nurses use CA trust model	13	46	7485	D_ID 1	estimatesCorrectly	3	11	2557
84	1	1	nurses use CA trust model	13	46	7485	D_ID 2	estimatesCorrectly	5	28	2452
84	1	1	nurses use CA trust model	13	46	7485	D_ID 3	estimatesCorrectly	5	7	2476
84	1	1	nurses use CA trust model	13	46	7485						1	bad	0	3	-6	35
84	1	1	nurses use CA trust model	13	46	7485						2	good	8	2	24	11
85	1	1	nurses use CA trust model	27	29	7013	D_ID 1	estimatesCorrectly	12	12	2260
85	1	1	nurses use CA trust model	27	29	7013	D_ID 2	estimatesCorrectly	10	0	2286
85	1	1	nurses use CA trust model	27	29	7013	D_ID 3	estimatesCorrectly	5	16	2467
85	1	1	nurses use CA trust model	27	29	7013						1	bad	0	4	-10	23
85	1	1	nurses use CA trust model	27	29	7013						2	good	22	1	76	6
86	1	1	nurses use CA trust model	27	120	6920	D_ID 1	estimatesCorrectly	7	7	2441
86	1	1	nurses use CA trust model	27	120	6920	D_ID 2	estimatesCorrectly	4	44	2499
86	1	1	nurses use CA trust model	27	120	6920	D_ID 3	estimatesCorrectly	16	69	1981
86	1	1	nurses use CA trust model	27	120	6920						1	bad	0	5	-16	105
86	1	1	nurses use CA trust model	27	120	6920						2	good	19	3	62	15
87	1	1	nurses use CA trust model	25	19	7066	D_ID 1	estimatesCorrectly	14	13	2115
87	1	1	nurses use CA trust model	25	19	7066	D_ID 2	estimatesCorrectly	7	7	2408
87	1	1	nurses use CA trust model	25	19	7066	D_ID 3	estimatesCorrectly	4	0	2543
87	1	1	nurses use CA trust model	25	19	7066						1	bad	0	3	-6	19
87	1	1	nurses use CA trust model	25	19	7066						2	good	22	0	80	0
88	1	1	nurses use CA trust model	24	65	6948	D_ID 1	estimatesCorrectly	6	0	2467
88	1	1	nurses use CA trust model	24	65	6948	D_ID 2	estimatesCorrectly	10	42	2184
88	1	1	nurses use CA trust model	24	65	6948	D_ID 3	estimatesCorrectly	8	23	2297
88	1	1	nurses use CA trust model	24	65	6948						1	bad	0	4	-10	65
88	1	1	nurses use CA trust model	24	65	6948						2	good	20	0	62	0
89	1	1	nurses use CA trust model	25	84	6887	D_ID 1	estimatesCorrectly	12	2	2183
89	1	1	nurses use CA trust model	25	84	6887	D_ID 2	estimatesCorrectly	2	46	2538
89	1	1	nurses use CA trust model	25	84	6887	D_ID 3	estimatesCorrectly	11	37	2166
89	1	1	nurses use CA trust model	25	84	6887						1	bad	0	5	-12	77
89	1	1	nurses use CA trust model	25	84	6887						2	good	17	3	36	8
90	1	1	nurses use CA trust model	14	67	7461	D_ID 1	estimatesCorrectly	6	15	2433
90	1	1	nurses use CA trust model	14	67	7461	D_ID 2	estimatesCorrectly	6	38	2458
90	1	1	nurses use CA trust model	14	67	7461	D_ID 3	estimatesCorrectly	2	14	2569
90	1	1	nurses use CA trust model	14	67	7461						1	bad	0	3	-8	44
90	1	1	nurses use CA trust model	14	67	7461						2	good	7	4	19	23
91	1	2	first come first serve	35	216	6492	D_ID 1	estimatesCorrectly	12	104	2127
91	1	2	first come first serve	35	216	6492	D_ID 2	estimatesCorrectly	12	41	2205
91	1	2	first come first serve	35	216	6492	D_ID 3	estimatesCorrectly	11	72	2160
91	1	2	first come first serve	35	216	6492						1	bad	0	14	-43	210
91	1	2	first come first serve	35	216	6492						2	good	19	2	61	7
92	1	2	first come first serve	33	281	6485	D_ID 1	estimatesCorrectly	11	100	2141
92	1	2	first come first serve	33	281	6485	D_ID 2	estimatesCorrectly	11	71	2198
92	1	2	first come first serve	33	281	6485	D_ID 3	estimatesCorrectly	11	110	2146
92	1	2	first come first serve	33	281	6485						1	bad	0	14	-46	270
92	1	2	first come first serve	33	281	6485						2	good	16	3	46	11
93	1	2	first come first serve	35	279	6479	D_ID 1	estimatesCorrectly	12	59	2177
93	1	2	first come first serve	35	279	6479	D_ID 2	estimatesCorrectly	11	196	2073
93	1	2	first come first serve	35	279	6479	D_ID 3	estimatesCorrectly	12	24	2228
93	1	2	first come first serve	35	279	6479						1	bad	0	13	-46	278
93	1	2	first come first serve	35	279	6479						2	good	21	1	76	1
94	1	2	first come first serve	32	246	6473	D_ID 1	estimatesCorrectly	11	144	2157
94	1	2	first come first serve	32	246	6473	D_ID 2	estimatesCorrectly	11	7	2179
94	1	2	first come first serve	32	246	6473	D_ID 3	estimatesCorrectly	10	94	2136
94	1	2	first come first serve	32	246	6473						1	bad	0	13	-41	235
94	1	2	first come first serve	32	246	6473						2	good	17	2	45	11
95	1	2	first come first serve	32	260	5587	D_ID 1	estimatesCorrectly	8	53	1422
95	1	2	first come first serve	32	260	5587	D_ID 2	estimatesCorrectly	12	125	2043
95	1	2	first come first serve	32	260	5587	D_ID 3	estimatesCorrectly	12	82	2121
95	1	2	first come first serve	32	260	5587						1	bad	0	13	-41	257
95	1	2	first come first serve	32	260	5587						2	good	18	1	52	3
96	1	2	first come first serve	33	290	6476	D_ID 1	estimatesCorrectly	12	54	2202
96	1	2	first come first serve	33	290	6476	D_ID 2	estimatesCorrectly	11	156	2118
96	1	2	first come first serve	33	290	6476	D_ID 3	estimatesCorrectly	10	80	2156
96	1	2	first come first serve	33	290	6476						1	bad	0	14	-50	286
96	1	2	first come first serve	33	290	6476						2	good	18	1	51	4
97	1	2	first come first serve	32	293	6476	D_ID 1	estimatesCorrectly	11	94	2177
97	1	2	first come first serve	32	293	6476	D_ID 2	estimatesCorrectly	11	44	2161
97	1	2	first come first serve	32	293	6476	D_ID 3	estimatesCorrectly	10	155	2138
97	1	2	first come first serve	32	293	6476						1	bad	0	13	-43	261
97	1	2	first come first serve	32	293	6476						2	good	15	4	36	32
98	1	2	first come first serve	35	211	6476	D_ID 1	estimatesCorrectly	12	78	2149
98	1	2	first come first serve	35	211	6476	D_ID 2	estimatesCorrectly	12	75	2164
98	1	2	first come first serve	35	211	6476	D_ID 3	estimatesCorrectly	11	58	2163
98	1	2	first come first serve	35	211	6476						1	bad	0	14	-42	198
98	1	2	first come first serve	35	211	6476						2	good	19	2	61	13
99	1	2	first come first serve	34	402	6476	D_ID 1	estimatesCorrectly	11	180	2172
99	1	2	first come first serve	34	402	6476	D_ID 2	estimatesCorrectly	12	179	2134
99	1	2	first come first serve	34	402	6476	D_ID 3	estimatesCorrectly	11	44	2170
99	1	2	first come first serve	34	402	6476						1	bad	0	14	-56	382
99	1	2	first come first serve	34	402	6476						2	good	17	3	49	20
100	1	2	first come first serve	34	257	6480	D_ID 1	estimatesCorrectly	11	98	2145
100	1	2	first come first serve	34	257	6480	D_ID 2	estimatesCorrectly	12	82	2155
100	1	2	first come first serve	34	257	6480	D_ID 3	estimatesCorrectly	11	77	2180
100	1	2	first come first serve	34	257	6480						1	bad	0	15	-51	232
100	1	2	first come first serve	34	257	6480						2	good	16	3	41	25
101	1	1	nurses use CA trust model	20	25	7292	D_ID 1	estimatesCorrectly	2	0	2620
101	1	1	nurses use CA trust model	20	25	7292	D_ID 2	estimatesCorrectly	9	24	2315
101	1	1	nurses use CA trust model	20	25	7292	D_ID 3	estimatesCorrectly	9	1	2357
101	1	1	nurses use CA trust model	20	25	7292						1	bad	0	2	-5	21
101	1	1	nurses use CA trust model	20	25	7292						2	good	16	2	58	4
102	1	1	nurses use CA trust model	25	37	7021	D_ID 1	estimatesCorrectly	7	37	2367
102	1	1	nurses use CA trust model	25	37	7021	D_ID 2	estimatesCorrectly	5	0	2477
102	1	1	nurses use CA trust model	25	37	7021	D_ID 3	estimatesCorrectly	13	0	2177
102	1	1	nurses use CA trust model	25	37	7021						1	bad	0	3	-6	28
102	1	1	nurses use CA trust model	25	37	7021						2	good	21	1	71	9
103	1	1	nurses use CA trust model	24	55	7013	D_ID 1	estimatesCorrectly	16	17	2030
103	1	1	nurses use CA trust model	24	55	7013	D_ID 2	estimatesCorrectly	2	26	2598
103	1	1	nurses use CA trust model	24	55	7013	D_ID 3	estimatesCorrectly	6	12	2385
103	1	1	nurses use CA trust model	24	55	7013						1	bad	0	4	-11	46
103	1	1	nurses use CA trust model	24	55	7013						2	good	18	2	55	9
104	1	1	nurses use CA trust model	25	28	7069	D_ID 1	estimatesCorrectly	8	0	2401
104	1	1	nurses use CA trust model	25	28	7069	D_ID 2	estimatesCorrectly	13	17	2155
104	1	1	nurses use CA trust model	25	28	7069	D_ID 3	estimatesCorrectly	4	12	2513
104	1	1	nurses use CA trust model	25	28	7069						1	bad	0	3	-9	20
104	1	1	nurses use CA trust model	25	28	7069						2	good	21	1	69	8
105	1	1	nurses use CA trust model	22	25	7114	D_ID 1	estimatesCorrectly	6	11	2447
105	1	1	nurses use CA trust model	22	25	7114	D_ID 2	estimatesCorrectly	7	14	2344
105	1	1	nurses use CA trust model	22	25	7114	D_ID 3	estimatesCorrectly	9	0	2324
105	1	1	nurses use CA trust model	22	25	7114						1	bad	0	2	-6	24
105	1	1	nurses use CA trust model	22	25	7114						2	good	19	1	60	1
106	1	1	nurses use CA trust model	26	92	6996	D_ID 1	estimatesCorrectly	4	11	2514
106	1	1	nurses use CA trust model	26	92	6996	D_ID 2	estimatesCorrectly	4	53	2481
106	1	1	nurses use CA trust model	26	92	6996	D_ID 3	estimatesCorrectly	18	28	2001
106	1	1	nurses use CA trust model	26	92	6996						1	bad	0	4	-15	92
106	1	1	nurses use CA trust model	26	92	6996						2	good	22	0	79	0
107	1	1	nurses use CA trust model	22	64	7084	D_ID 1	estimatesCorrectly	6	50	2396
107	1	1	nurses use CA trust model	22	64	7084	D_ID 2	estimatesCorrectly	2	3	2619
107	1	1	nurses use CA trust model	22	64	7084	D_ID 3	estimatesCorrectly	14	11	2069
107	1	1	nurses use CA trust model	22	64	7084						1	bad	0	2	-5	43
107	1	1	nurses use CA trust model	22	64	7084						2	good	16	4	41	21
108	1	1	nurses use CA trust model	21	33	7117	D_ID 1	estimatesCorrectly	6	14	2465
108	1	1	nurses use CA trust model	21	33	7117	D_ID 2	estimatesCorrectly	7	19	2323
108	1	1	nurses use CA trust model	21	33	7117	D_ID 3	estimatesCorrectly	8	0	2329
108	1	1	nurses use CA trust model	21	33	7117						1	bad	0	2	-5	33
108	1	1	nurses use CA trust model	21	33	7117						2	good	19	0	58	0
109	1	1	nurses use CA trust model	8	52	7605	D_ID 1	estimatesCorrectly	5	27	2392
109	1	1	nurses use CA trust model	8	52	7605	D_ID 2	estimatesCorrectly	1	3	2635
109	1	1	nurses use CA trust model	8	52	7605	D_ID 3	estimatesCorrectly	2	22	2578
109	1	1	nurses use CA trust model	8	52	7605						1	bad	0	3	-8	41
109	1	1	nurses use CA trust model	8	52	7605						2	good	3	2	4	11
110	1	1	nurses use CA trust model	20	99	7136	D_ID 1	estimatesCorrectly	7	43	2401
110	1	1	nurses use CA trust model	20	99	7136	D_ID 2	estimatesCorrectly	3	0	2577
110	1	1	nurses use CA trust model	20	99	7136	D_ID 3	estimatesCorrectly	10	56	2158
110	1	1	nurses use CA trust model	20	99	7136						1	bad	0	4	-12	86
110	1	1	nurses use CA trust model	20	99	7136						2	good	14	2	40	13
111	1	2	first come first serve	33	288	6477	D_ID 1	estimatesCorrectly	12	45	2181
111	1	2	first come first serve	33	288	6477	D_ID 2	estimatesCorrectly	11	122	2144
111	1	2	first come first serve	33	288	6477	D_ID 3	estimatesCorrectly	10	122	2152
111	1	2	first come first serve	33	288	6477						1	bad	0	14	-47	274
111	1	2	first come first serve	33	288	6477						2	good	17	2	47	14
112	1	2	first come first serve	33	263	6490	D_ID 1	estimatesCorrectly	11	72	2153
112	1	2	first come first serve	33	263	6490	D_ID 2	estimatesCorrectly	11	79	2187
112	1	2	first come first serve	33	263	6490	D_ID 3	estimatesCorrectly	11	112	2150
112	1	2	first come first serve	33	263	6490						1	bad	0	14	-46	259
112	1	2	first come first serve	33	263	6490						2	good	18	1	57	4
113	1	2	first come first serve	29	227	6681	D_ID 1	estimatesCorrectly	10	154	2168
113	1	2	first come first serve	29	227	6681	D_ID 2	estimatesCorrectly	10	14	2281
113	1	2	first come first serve	29	227	6681	D_ID 3	estimatesCorrectly	9	59	2232
113	1	2	first come first serve	29	227	6681						1	bad	0	11	-32	222
113	1	2	first come first serve	29	227	6681						2	good	16	2	51	5
114	1	2	first come first serve	34	164	6482	D_ID 1	estimatesCorrectly	11	42	2158
114	1	2	first come first serve	34	164	6482	D_ID 2	estimatesCorrectly	12	105	2061
114	1	2	first come first serve	34	164	6482	D_ID 3	estimatesCorrectly	11	16	2263
114	1	2	first come first serve	34	164	6482						1	bad	0	14	-41	157
114	1	2	first come first serve	34	164	6482						2	good	17	3	45	6
115	1	2	first come first serve	35	263	6481	D_ID 1	estimatesCorrectly	12	80	2196
115	1	2	first come first serve	35	263	6481	D_ID 2	estimatesCorrectly	12	77	2109
115	1	2	first come first serve	35	263	6481	D_ID 3	estimatesCorrectly	11	105	2176
115	1	2	first come first serve	35	263	6481						1	bad	0	14	-47	235
115	1	2	first come first serve	35	263	6481						2	good	17	4	49	27
116	1	2	first come first serve	33	253	6479	D_ID 1	estimatesCorrectly	11	95	2225
116	1	2	first come first serve	33	253	6479	D_ID 2	estimatesCorrectly	11	90	2110
116	1	2	first come first serve	33	253	6479	D_ID 3	estimatesCorrectly	11	67	2143
116	1	2	first come first serve	33	253	6479						1	bad	0	13	-39	244
116	1	2	first come first serve	33	253	6479						2	good	19	1	60	9
117	1	2	first come first serve	32	330	6469	D_ID 1	estimatesCorrectly	11	86	2170
117	1	2	first come first serve	32	330	6469	D_ID 2	estimatesCorrectly	11	134	2146
117	1	2	first come first serve	32	330	6469	D_ID 3	estimatesCorrectly	10	110	2154
117	1	2	first come first serve	32	330	6469						1	bad	0	14	-53	330
117	1	2	first come first serve	32	330	6469						2	good	18	0	54	0
118	1	2	first come first serve	35	255	6495	D_ID 1	estimatesCorrectly	11	122	2122
118	1	2	first come first serve	35	255	6495	D_ID 2	estimatesCorrectly	12	67	2142
118	1	2	first come first serve	35	255	6495	D_ID 3	estimatesCorrectly	12	67	2232
118	1	2	first come first serve	35	255	6495						1	bad	0	14	-47	243
118	1	2	first come first serve	35	255	6495						2	good	17	4	45	13
119	1	2	first come first serve	33	221	6485	D_ID 1	estimatesCorrectly	11	69	2179
119	1	2	first come first serve	33	221	6485	D_ID 2	estimatesCorrectly	11	73	2140
119	1	2	first come first serve	33	221	6485	D_ID 3	estimatesCorrectly	11	79	2167
119	1	2	first come first serve	33	221	6485						1	bad	0	14	-43	199
119	1	2	first come first serve	33	221	6485						2	good	14	5	40	22
120	1	2	first come first serve	33	247	6472	D_ID 1	estimatesCorrectly	11	69	2188
120	1	2	first come first serve	33	247	6472	D_ID 2	estimatesCorrectly	12	79	2130
120	1	2	first come first serve	33	247	6472	D_ID 3	estimatesCorrectly	10	99	2153
120	1	2	first come first serve	33	247	6472						1	bad	0	13	-39	241
120	1	2	first come first serve	33	247	6472						2	good	19	1	64	6
121	2	1	nurses use CA trust model	44	165	6138	D_ID 1	estimatesCorrectly	19	48	1915
121	2	1	nurses use CA trust model	44	165	6138	D_ID 2	estimatesCorrectly	16	81	1968
121	2	1	nurses use CA trust model	44	165	6138	D_ID 3	estimatesCorrectly	9	35	2255
121	2	1	nurses use CA trust model	44	165	6138						1	bad	0	5	-14	117
121	2	1	nurses use CA trust model	44	165	6138						2	good	19	2	62	8
121	2	1	nurses use CA trust model	44	165	6138						3	good	15	3	31	40
122	2	1	nurses use CA trust model	44	103	6276	D_ID 1	estimatesCorrectly	14	56	2113
122	2	1	nurses use CA trust model	44	103	6276	D_ID 2	estimatesCorrectly	11	10	2230
122	2	1	nurses use CA trust model	44	103	6276	D_ID 3	estimatesCorrectly	19	37	1932
122	2	1	nurses use CA trust model	44	103	6276						1	bad	0	4	-9	28
122	2	1	nurses use CA trust model	44	103	6276						2	good	20	2	68	16
122	2	1	nurses use CA trust model	44	103	6276						3	good	14	4	11	60
123	2	1	nurses use CA trust model	45	61	6204	D_ID 1	estimatesCorrectly	10	27	2256
123	2	1	nurses use CA trust model	45	61	6204	D_ID 2	estimatesCorrectly	20	3	1862
123	2	1	nurses use CA trust model	45	61	6204	D_ID 3	estimatesCorrectly	15	31	2086
123	2	1	nurses use CA trust model	45	61	6204						1	bad	0	4	-7	34
123	2	1	nurses use CA trust model	45	61	6204						2	good	22	1	77	8
123	2	1	nurses use CA trust model	45	61	6204						3	good	17	1	44	20
124	2	1	nurses use CA trust model	43	107	6234	D_ID 1	estimatesCorrectly	16	33	1996
124	2	1	nurses use CA trust model	43	107	6234	D_ID 2	estimatesCorrectly	13	51	2100
124	2	1	nurses use CA trust model	43	107	6234	D_ID 3	estimatesCorrectly	14	23	2139
124	2	1	nurses use CA trust model	43	107	6234						1	bad	0	4	-9	47
124	2	1	nurses use CA trust model	43	107	6234						2	good	19	2	65	10
124	2	1	nurses use CA trust model	43	107	6234						3	good	14	4	16	50
125	2	1	nurses use CA trust model	43	105	6212	D_ID 1	estimatesCorrectly	18	54	1960
125	2	1	nurses use CA trust model	43	105	6212	D_ID 2	estimatesCorrectly	10	6	2270
125	2	1	nurses use CA trust model	43	105	6212	D_ID 3	estimatesCorrectly	15	46	1982
125	2	1	nurses use CA trust model	43	105	6212						1	bad	0	5	-15	92
125	2	1	nurses use CA trust model	43	105	6212						2	good	17	3	43	12
125	2	1	nurses use CA trust model	43	105	6212						3	good	18	0	54	0
126	2	1	nurses use CA trust model	43	81	6304	D_ID 1	estimatesCorrectly	13	66	2129
126	2	1	nurses use CA trust model	43	81	6304	D_ID 2	estimatesCorrectly	16	9	2013
126	2	1	nurses use CA trust model	43	81	6304	D_ID 3	estimatesCorrectly	14	6	2162
126	2	1	nurses use CA trust model	43	81	6304						1	bad	0	3	-7	54
126	2	1	nurses use CA trust model	43	81	6304						2	good	20	2	66	7
126	2	1	nurses use CA trust model	43	81	6304						3	good	17	1	44	20
127	2	1	nurses use CA trust model	44	147	6177	D_ID 1	estimatesCorrectly	18	85	1958
127	2	1	nurses use CA trust model	44	147	6177	D_ID 2	estimatesCorrectly	15	50	2038
127	2	1	nurses use CA trust model	44	147	6177	D_ID 3	estimatesCorrectly	11	11	2181
127	2	1	nurses use CA trust model	44	147	6177						1	bad	0	6	-17	96
127	2	1	nurses use CA trust model	44	147	6177						2	good	17	4	50	21
127	2	1	nurses use CA trust model	44	147	6177						3	good	15	2	33	30
128	2	1	nurses use CA trust model	42	137	6122	D_ID 1	estimatesCorrectly	14	20	2138
128	2	1	nurses use CA trust model	42	137	6122	D_ID 2	estimatesCorrectly	17	74	1845
128	2	1	nurses use CA trust model	42	137	6122	D_ID 3	estimatesCorrectly	11	42	2139
128	2	1	nurses use CA trust model	42	137	6122						1	bad	0	6	-16	97
128	2	1	nurses use CA trust model	42	137	6122						2	good	18	0	55	0
128	2	1	nurses use CA trust model	42	137	6122						3	good	16	2	38	40
129	2	1	nurses use CA trust model	41	90	6320	D_ID 1	estimatesCorrectly	22	20	1809
129	2	1	nurses use CA trust model	41	90	6320	D_ID 2	estimatesCorrectly	6	37	2386
129	2	1	nurses use CA trust model	41	90	6320	D_ID 3	estimatesCorrectly	13	32	2125
129	2	1	nurses use CA trust model	41	90	6320						1	bad	0	4	-12	46
129	2	1	nurses use CA trust model	41	90	6320						2	good	17	2	51	13
129	2	1	nurses use CA trust model	41	90	6320						3	good	16	2	39	30
130	2	1	nurses use CA trust model	44	114	6238	D_ID 1	estimatesCorrectly	15	24	2075
130	2	1	nurses use CA trust model	44	114	6238	D_ID 2	estimatesCorrectly	22	63	1827
130	2	1	nurses use CA trust model	44	114	6238	D_ID 3	estimatesCorrectly	7	26	2337
130	2	1	nurses use CA trust model	44	114	6238						1	bad	0	5	-15	74
130	2	1	nurses use CA trust model	44	114	6238						2	good	22	0	83	0
130	2	1	nurses use CA trust model	44	114	6238						3	good	14	3	19	40
131	2	1	nurses use CA trust model	39	54	6394	D_ID 1	estimatesCorrectly	4	16	2531
131	2	1	nurses use CA trust model	39	54	6394	D_ID 2	estimatesCorrectly	25	26	1607
131	2	1	nurses use CA trust model	39	54	6394	D_ID 3	estimatesCorrectly	10	12	2256
131	2	1	nurses use CA trust model	39	54	6394						1	bad	0	4	-10	38
131	2	1	nurses use CA trust model	39	54	6394						2	good	16	2	54	6
131	2	1	nurses use CA trust model	39	54	6394						3	good	16	1	41	10
132	2	1	nurses use CA trust model	41	141	6312	D_ID 1	estimatesCorrectly	13	39	2208
132	2	1	nurses use CA trust model	41	141	6312	D_ID 2	estimatesCorrectly	11	38	2143
132	2	1	nurses use CA trust model	41	141	6312	D_ID 3	estimatesCorrectly	17	65	1962
132	2	1	nurses use CA trust model	41	141	6312						1	bad	0	5	-16	111
132	2	1	nurses use CA trust model	41	141	6312						2	good	21	0	75	0
132	2	1	nurses use CA trust model	41	141	6312						3	good	13	2	26	30
133	2	1	nurses use CA trust model	44	106	6207	D_ID 1	estimatesCorrectly	12	58	2209
133	2	1	nurses use CA trust model	44	106	6207	D_ID 2	estimatesCorrectly	16	37	1982
133	2	1	nurses use CA trust model	44	106	6207	D_ID 3	estimatesCorrectly	16	11	2016
133	2	1	nurses use CA trust model	44	106	6207						1	bad	0	4	-10	51
133	2	1	nurses use CA trust model	44	106	6207						2	good	20	2	62	15
133	2	1	nurses use CA trust model	44	106	6207						3	good	15	3	28	40
134	2	1	nurses use CA trust model	39	75	6276	D_ID 1	estimatesCorrectly	10	17	2254
134	2	1	nurses use CA trust model	39	75	6276	D_ID 2	estimatesCorrectly	13	42	2066
134	2	1	nurses use CA trust model	39	75	6276	D_ID 3	estimatesCorrectly	16	16	1956
134	2	1	nurses use CA trust model	39	75	6276						1	bad	0	3	-7	31
134	2	1	nurses use CA trust model	39	75	6276						2	good	14	4	27	14
134	2	1	nurses use CA trust model	39	75	6276						3	good	15	3	31	30
135	2	1	nurses use CA trust model	44	59	6345	D_ID 1	estimatesCorrectly	4	10	2533
135	2	1	nurses use CA trust model	44	59	6345	D_ID 2	estimatesCorrectly	22	30	1803
135	2	1	nurses use CA trust model	44	59	6345	D_ID 3	estimatesCorrectly	18	19	2010
135	2	1	nurses use CA trust model	44	59	6345						1	bad	0	2	-7	38
135	2	1	nurses use CA trust model	44	59	6345						2	good	21	3	77	11
135	2	1	nurses use CA trust model	44	59	6345						3	good	17	1	46	10
136	2	1	nurses use CA trust model	45	94	6142	D_ID 1	estimatesCorrectly	14	64	2048
136	2	1	nurses use CA trust model	45	94	6142	D_ID 2	estimatesCorrectly	21	12	1816
136	2	1	nurses use CA trust model	45	94	6142	D_ID 3	estimatesCorrectly	10	18	2277
136	2	1	nurses use CA trust model	45	94	6142						1	bad	0	6	-15	79
136	2	1	nurses use CA trust model	45	94	6142						2	good	20	2	65	5
136	2	1	nurses use CA trust model	45	94	6142						3	good	16	1	42	10
137	2	1	nurses use CA trust model	40	111	6370	D_ID 1	estimatesCorrectly	11	39	2191
137	2	1	nurses use CA trust model	40	111	6370	D_ID 2	estimatesCorrectly	11	20	2191
137	2	1	nurses use CA trust model	40	111	6370	D_ID 3	estimatesCorrectly	18	52	1988
137	2	1	nurses use CA trust model	40	111	6370						1	bad	0	3	-6	45
137	2	1	nurses use CA trust model	40	111	6370						2	good	20	1	64	6
137	2	1	nurses use CA trust model	40	111	6370						3	good	12	4	13	60
138	2	1	nurses use CA trust model	44	119	6180	D_ID 1	estimatesCorrectly	13	0	2261
138	2	1	nurses use CA trust model	44	119	6180	D_ID 2	estimatesCorrectly	13	75	2046
138	2	1	nurses use CA trust model	44	119	6180	D_ID 3	estimatesCorrectly	18	44	1873
138	2	1	nurses use CA trust model	44	119	6180						1	bad	0	4	-12	99
138	2	1	nurses use CA trust model	44	119	6180						2	good	21	0	73	0
138	2	1	nurses use CA trust model	44	119	6180						3	good	18	1	42	20
139	2	1	nurses use CA trust model	37	83	6412	D_ID 1	estimatesCorrectly	14	25	2077
139	2	1	nurses use CA trust model	37	83	6412	D_ID 2	estimatesCorrectly	12	19	2165
139	2	1	nurses use CA trust model	37	83	6412	D_ID 3	estimatesCorrectly	11	40	2170
139	2	1	nurses use CA trust model	37	83	6412						1	bad	0	5	-16	70
139	2	1	nurses use CA trust model	37	83	6412						2	good	15	3	36	13
139	2	1	nurses use CA trust model	37	83	6412						3	good	14	0	42	0
140	2	1	nurses use CA trust model	41	117	6256	D_ID 1	estimatesCorrectly	17	12	1983
140	2	1	nurses use CA trust model	41	117	6256	D_ID 2	estimatesCorrectly	8	82	2301
140	2	1	nurses use CA trust model	41	117	6256	D_ID 3	estimatesCorrectly	16	23	1972
140	2	1	nurses use CA trust model	41	117	6256						1	bad	0	5	-13	73
140	2	1	nurses use CA trust model	41	117	6256						2	good	16	4	36	14
140	2	1	nurses use CA trust model	41	117	6256						3	good	14	2	21	30
141	2	1	nurses use CA trust model	45	76	6175	D_ID 1	estimatesCorrectly	14	7	2108
141	2	1	nurses use CA trust model	45	76	6175	D_ID 2	estimatesCorrectly	9	15	2255
141	2	1	nurses use CA trust model	45	76	6175	D_ID 3	estimatesCorrectly	22	54	1812
141	2	1	nurses use CA trust model	45	76	6175						1	bad	0	5	-12	61
141	2	1	nurses use CA trust model	45	76	6175						2	good	20	2	67	14
141	2	1	nurses use CA trust model	45	76	6175						3	good	18	0	50	0
142	2	1	nurses use CA trust model	39	155	6215	D_ID 1	estimatesCorrectly	12	68	2182
142	2	1	nurses use CA trust model	39	155	6215	D_ID 2	estimatesCorrectly	12	59	2074
142	2	1	nurses use CA trust model	39	155	6215	D_ID 3	estimatesCorrectly	15	28	1959
142	2	1	nurses use CA trust model	39	155	6215						1	bad	0	5	-17	103
142	2	1	nurses use CA trust model	39	155	6215						2	good	14	3	27	22
142	2	1	nurses use CA trust model	39	155	6215						3	good	15	2	36	30
143	2	1	nurses use CA trust model	42	39	6326	D_ID 1	estimatesCorrectly	13	22	2196
143	2	1	nurses use CA trust model	42	39	6326	D_ID 2	estimatesCorrectly	18	7	1895
143	2	1	nurses use CA trust model	42	39	6326	D_ID 3	estimatesCorrectly	11	10	2235
143	2	1	nurses use CA trust model	42	39	6326						1	bad	0	2	-5	9
143	2	1	nurses use CA trust model	42	39	6326						2	good	20	2	68	10
143	2	1	nurses use CA trust model	42	39	6326						3	good	17	1	46	20
144	2	1	nurses use CA trust model	44	89	6129	D_ID 1	estimatesCorrectly	13	3	2130
144	2	1	nurses use CA trust model	44	89	6129	D_ID 2	estimatesCorrectly	19	45	1865
144	2	1	nurses use CA trust model	44	89	6129	D_ID 3	estimatesCorrectly	12	41	2134
144	2	1	nurses use CA trust model	44	89	6129						1	bad	0	6	-16	58
144	2	1	nurses use CA trust model	44	89	6129						2	good	18	2	51	12
144	2	1	nurses use CA trust model	44	89	6129						3	good	17	1	44	20
145	2	1	nurses use CA trust model	37	110	6420	D_ID 1	estimatesCorrectly	15	48	1982
145	2	1	nurses use CA trust model	37	110	6420	D_ID 2	estimatesCorrectly	14	23	2135
145	2	1	nurses use CA trust model	37	110	6420	D_ID 3	estimatesCorrectly	8	39	2304
145	2	1	nurses use CA trust model	37	110	6420						1	bad	0	4	-13	70
145	2	1	nurses use CA trust model	37	110	6420						2	good	17	0	51	0
145	2	1	nurses use CA trust model	37	110	6420						3	good	13	3	26	40
146	2	1	nurses use CA trust model	44	57	6266	D_ID 1	estimatesCorrectly	12	24	2167
146	2	1	nurses use CA trust model	44	57	6266	D_ID 2	estimatesCorrectly	17	33	2024
146	2	1	nurses use CA trust model	44	57	6266	D_ID 3	estimatesCorrectly	15	0	2075
146	2	1	nurses use CA trust model	44	57	6266						1	bad	0	3	-6	37
146	2	1	nurses use CA trust model	44	57	6266						2	good	23	0	88	0
146	2	1	nurses use CA trust model	44	57	6266						3	good	17	1	41	20
147	2	1	nurses use CA trust model	44	133	6137	D_ID 1	estimatesCorrectly	15	13	2074
147	2	1	nurses use CA trust model	44	133	6137	D_ID 2	estimatesCorrectly	12	64	2137
147	2	1	nurses use CA trust model	44	133	6137	D_ID 3	estimatesCorrectly	17	55	1926
147	2	1	nurses use CA trust model	44	133	6137						1	bad	0	5	-16	116
147	2	1	nurses use CA trust model	44	133	6137						2	good	19	1	57	7
147	2	1	nurses use CA trust model	44	133	6137						3	good	18	1	46	10
148	2	1	nurses use CA trust model	38	103	6328	D_ID 1	estimatesCorrectly	8	20	2371
148	2	1	nurses use CA trust model	38	103	6328	D_ID 2	estimatesCorrectly	13	36	2027
148	2	1	nurses use CA trust model	38	103	6328	D_ID 3	estimatesCorrectly	17	47	1930
148	2	1	nurses use CA trust model	38	103	6328						1	bad	0	4	-9	51
148	2	1	nurses use CA trust model	38	103	6328						2	good	13	3	37	12
148	2	1	nurses use CA trust model	38	103	6328						3	good	16	2	36	40
149	2	1	nurses use CA trust model	42	123	6322	D_ID 1	estimatesCorrectly	17	41	1939
149	2	1	nurses use CA trust model	42	123	6322	D_ID 2	estimatesCorrectly	9	59	2301
149	2	1	nurses use CA trust model	42	123	6322	D_ID 3	estimatesCorrectly	16	22	2083
149	2	1	nurses use CA trust model	42	123	6322						1	bad	0	3	-8	40
149	2	1	nurses use CA trust model	42	123	6322						2	good	19	2	60	3
149	2	1	nurses use CA trust model	42	123	6322						3	good	13	5	9	80
150	2	1	nurses use CA trust model	43	89	6287	D_ID 1	estimatesCorrectly	6	27	2432
150	2	1	nurses use CA trust model	43	89	6287	D_ID 2	estimatesCorrectly	22	55	1814
150	2	1	nurses use CA trust model	43	89	6287	D_ID 3	estimatesCorrectly	15	7	2041
150	2	1	nurses use CA trust model	43	89	6287						1	bad	0	3	-8	46
150	2	1	nurses use CA trust model	43	89	6287						2	good	19	3	60	22
150	2	1	nurses use CA trust model	43	89	6287						3	good	16	2	33	20
151	2	1	nurses use CA trust model	21	106	7074	D_ID 1	estimatesCorrectly	6	20	2426
151	2	1	nurses use CA trust model	21	106	7074	D_ID 2	estimatesCorrectly	5	49	2431
151	2	1	nurses use CA trust model	21	106	7074	D_ID 3	estimatesCorrectly	10	37	2217
151	2	1	nurses use CA trust model	21	106	7074						1	bad	0	2	-6	45
151	2	1	nurses use CA trust model	21	106	7074						2	good	7	1	17	1
151	2	1	nurses use CA trust model	21	106	7074						3	good	7	4	3	60
152	2	1	nurses use CA trust model	43	43	6253	D_ID 1	estimatesCorrectly	15	32	1984
152	2	1	nurses use CA trust model	43	43	6253	D_ID 2	estimatesCorrectly	10	4	2321
152	2	1	nurses use CA trust model	43	43	6253	D_ID 3	estimatesCorrectly	18	7	1948
152	2	1	nurses use CA trust model	43	43	6253						1	bad	0	3	-6	35
152	2	1	nurses use CA trust model	43	43	6253						2	good	19	2	63	8
152	2	1	nurses use CA trust model	43	43	6253						3	good	19	0	57	0
153	2	1	nurses use CA trust model	42	64	6208	D_ID 1	estimatesCorrectly	15	15	2041
153	2	1	nurses use CA trust model	42	64	6208	D_ID 2	estimatesCorrectly	16	27	1927
153	2	1	nurses use CA trust model	42	64	6208	D_ID 3	estimatesCorrectly	11	21	2240
153	2	1	nurses use CA trust model	42	64	6208						1	bad	0	5	-13	44
153	2	1	nurses use CA trust model	42	64	6208						2	good	17	3	49	20
153	2	1	nurses use CA trust model	42	64	6208						3	good	17	0	50	0
154	2	1	nurses use CA trust model	25	38	6920	D_ID 1	estimatesCorrectly	13	2	2125
154	2	1	nurses use CA trust model	25	38	6920	D_ID 2	estimatesCorrectly	11	6	2180
154	2	1	nurses use CA trust model	25	38	6920	D_ID 3	estimatesCorrectly	1	30	2615
154	2	1	nurses use CA trust model	25	38	6920						1	bad	0	3	-7	36
154	2	1	nurses use CA trust model	25	38	6920						2	good	2	1	1	2
154	2	1	nurses use CA trust model	25	38	6920						3	good	19	0	57	0
155	2	1	nurses use CA trust model	35	45	6578	D_ID 1	estimatesCorrectly	28	26	1538
155	2	1	nurses use CA trust model	35	45	6578	D_ID 2	estimatesCorrectly	4	14	2505
155	2	1	nurses use CA trust model	35	45	6578	D_ID 3	estimatesCorrectly	3	5	2534
155	2	1	nurses use CA trust model	35	45	6578						1	bad	0	4	-8	9
155	2	1	nurses use CA trust model	35	45	6578						2	good	10	2	34	5
155	2	1	nurses use CA trust model	35	45	6578						3	good	17	2	42	30
156	2	1	nurses use CA trust model	41	91	6226	D_ID 1	estimatesCorrectly	16	10	2034
156	2	1	nurses use CA trust model	41	91	6226	D_ID 2	estimatesCorrectly	16	52	1934
156	2	1	nurses use CA trust model	41	91	6226	D_ID 3	estimatesCorrectly	9	29	2258
156	2	1	nurses use CA trust model	41	91	6226						1	bad	0	4	-11	62
156	2	1	nurses use CA trust model	41	91	6226						2	good	18	1	56	9
156	2	1	nurses use CA trust model	41	91	6226						3	good	16	2	39	20
157	2	1	nurses use CA trust model	42	107	6205	D_ID 1	estimatesCorrectly	16	51	2021
157	2	1	nurses use CA trust model	42	107	6205	D_ID 2	estimatesCorrectly	9	53	2227
157	2	1	nurses use CA trust model	42	107	6205	D_ID 3	estimatesCorrectly	17	3	1957
157	2	1	nurses use CA trust model	42	107	6205						1	bad	0	4	-9	57
157	2	1	nurses use CA trust model	42	107	6205						2	good	20	0	66	0
157	2	1	nurses use CA trust model	42	107	6205						3	good	15	3	27	50
158	2	1	nurses use CA trust model	43	124	6249	D_ID 1	estimatesCorrectly	9	52	2264
158	2	1	nurses use CA trust model	43	124	6249	D_ID 2	estimatesCorrectly	9	20	2307
158	2	1	nurses use CA trust model	43	124	6249	D_ID 3	estimatesCorrectly	25	53	1678
158	2	1	nurses use CA trust model	43	124	6249						1	bad	0	4	-8	55
158	2	1	nurses use CA trust model	43	124	6249						2	good	20	2	67	9
158	2	1	nurses use CA trust model	43	124	6249						3	good	14	3	25	60
159	2	1	nurses use CA trust model	42	80	6208	D_ID 1	estimatesCorrectly	11	29	2200
159	2	1	nurses use CA trust model	42	80	6208	D_ID 2	estimatesCorrectly	21	33	1801
159	2	1	nurses use CA trust model	42	80	6208	D_ID 3	estimatesCorrectly	10	18	2206
159	2	1	nurses use CA trust model	42	80	6208						1	bad	0	4	-7	54
159	2	1	nurses use CA trust model	42	80	6208						2	good	18	2	64	16
159	2	1	nurses use CA trust model	42	80	6208						3	good	17	1	45	10
160	2	1	nurses use CA trust model	42	119	6211	D_ID 1	estimatesCorrectly	6	54	2395
160	2	1	nurses use CA trust model	42	119	6211	D_ID 2	estimatesCorrectly	16	22	1984
160	2	1	nurses use CA trust model	42	119	6211	D_ID 3	estimatesCorrectly	20	43	1833
160	2	1	nurses use CA trust model	42	119	6211						1	bad	0	4	-9	61
160	2	1	nurses use CA trust model	42	119	6211						2	good	17	2	53	8
160	2	1	nurses use CA trust model	42	119	6211						3	good	15	4	28	50
161	2	1	nurses use CA trust model	43	131	6209	D_ID 1	estimatesCorrectly	8	36	2338
161	2	1	nurses use CA trust model	43	131	6209	D_ID 2	estimatesCorrectly	16	60	1981
161	2	1	nurses use CA trust model	43	131	6209	D_ID 3	estimatesCorrectly	19	35	1889
161	2	1	nurses use CA trust model	43	131	6209						1	bad	0	6	-20	95
161	2	1	nurses use CA trust model	43	131	6209						2	good	16	4	41	16
161	2	1	nurses use CA trust model	43	131	6209						3	good	16	1	39	20
162	2	1	nurses use CA trust model	46	103	6163	D_ID 1	estimatesCorrectly	20	53	1830
162	2	1	nurses use CA trust model	46	103	6163	D_ID 2	estimatesCorrectly	14	22	2115
162	2	1	nurses use CA trust model	46	103	6163	D_ID 3	estimatesCorrectly	12	28	2217
162	2	1	nurses use CA trust model	46	103	6163						1	bad	0	5	-17	93
162	2	1	nurses use CA trust model	46	103	6163						2	good	21	1	76	0
162	2	1	nurses use CA trust model	46	103	6163						3	good	18	1	48	10
163	2	1	nurses use CA trust model	42	82	6248	D_ID 1	estimatesCorrectly	14	20	2096
163	2	1	nurses use CA trust model	42	82	6248	D_ID 2	estimatesCorrectly	16	43	1996
163	2	1	nurses use CA trust model	42	82	6248	D_ID 3	estimatesCorrectly	12	19	2156
163	2	1	nurses use CA trust model	42	82	6248						1	bad	0	3	-6	49
163	2	1	nurses use CA trust model	42	82	6248						2	good	18	3	53	4
163	2	1	nurses use CA trust model	42	82	6248						3	good	16	2	37	30
164	2	1	nurses use CA trust model	45	113	6204	D_ID 1	estimatesCorrectly	16	34	1993
164	2	1	nurses use CA trust model	45	113	6204	D_ID 2	estimatesCorrectly	21	43	1906
164	2	1	nurses use CA trust model	45	113	6204	D_ID 3	estimatesCorrectly	8	35	2306
164	2	1	nurses use CA trust model	45	113	6204						1	bad	0	4	-10	57
164	2	1	nurses use CA trust model	45	113	6204						2	good	20	2	68	15
164	2	1	nurses use CA trust model	45	113	6204						3	good	17	2	41	40
165	2	1	nurses use CA trust model	45	55	6264	D_ID 1	estimatesCorrectly	21	6	1857
165	2	1	nurses use CA trust model	45	55	6264	D_ID 2	estimatesCorrectly	9	44	2277
165	2	1	nurses use CA trust model	45	55	6264	D_ID 3	estimatesCorrectly	15	5	2131
165	2	1	nurses use CA trust model	45	55	6264						1	bad	0	3	-8	44
165	2	1	nurses use CA trust model	45	55	6264						2	good	21	2	67	11
165	2	1	nurses use CA trust model	45	55	6264						3	good	19	0	57	0
166	2	1	nurses use CA trust model	42	64	6301	D_ID 1	estimatesCorrectly	8	43	2356
166	2	1	nurses use CA trust model	42	64	6301	D_ID 2	estimatesCorrectly	16	18	1997
166	2	1	nurses use CA trust model	42	64	6301	D_ID 3	estimatesCorrectly	18	3	1949
166	2	1	nurses use CA trust model	42	64	6301						1	bad	0	3	-8	44
166	2	1	nurses use CA trust model	42	64	6301						2	good	21	0	76	0
166	2	1	nurses use CA trust model	42	64	6301						3	good	17	1	46	20
167	2	1	nurses use CA trust model	34	109	6556	D_ID 1	estimatesCorrectly	19	69	1862
167	2	1	nurses use CA trust model	34	109	6556	D_ID 2	estimatesCorrectly	6	29	2407
167	2	1	nurses use CA trust model	34	109	6556	D_ID 3	estimatesCorrectly	9	11	2286
167	2	1	nurses use CA trust model	34	109	6556						1	bad	0	3	-6	31
167	2	1	nurses use CA trust model	34	109	6556						2	good	10	2	25	19
167	2	1	nurses use CA trust model	34	109	6556						3	good	15	4	24	60
168	2	1	nurses use CA trust model	43	129	6282	D_ID 1	estimatesCorrectly	23	50	1750
168	2	1	nurses use CA trust model	43	129	6282	D_ID 2	estimatesCorrectly	11	27	2181
168	2	1	nurses use CA trust model	43	129	6282	D_ID 3	estimatesCorrectly	9	52	2351
168	2	1	nurses use CA trust model	43	129	6282						1	bad	0	4	-12	69
168	2	1	nurses use CA trust model	43	129	6282						2	good	21	1	73	10
168	2	1	nurses use CA trust model	43	129	6282						3	good	14	3	24	50
169	2	1	nurses use CA trust model	41	110	6213	D_ID 1	estimatesCorrectly	9	27	2302
169	2	1	nurses use CA trust model	41	110	6213	D_ID 2	estimatesCorrectly	18	36	1901
169	2	1	nurses use CA trust model	41	110	6213	D_ID 3	estimatesCorrectly	14	47	2011
169	2	1	nurses use CA trust model	41	110	6213						1	bad	0	5	-15	98
169	2	1	nurses use CA trust model	41	110	6213						2	good	18	1	55	2
169	2	1	nurses use CA trust model	41	110	6213						3	good	16	1	40	10
170	2	1	nurses use CA trust model	40	68	6252	D_ID 1	estimatesCorrectly	16	37	1938
170	2	1	nurses use CA trust model	40	68	6252	D_ID 2	estimatesCorrectly	13	21	2134
170	2	1	nurses use CA trust model	40	68	6252	D_ID 3	estimatesCorrectly	11	10	2180
170	2	1	nurses use CA trust model	40	68	6252						1	bad	0	3	-6	36
170	2	1	nurses use CA trust model	40	68	6252						2	good	17	2	46	2
170	2	1	nurses use CA trust model	40	68	6252						3	good	16	2	39	30
171	2	1	nurses use CA trust model	45	80	6308	D_ID 1	estimatesCorrectly	19	40	1943
171	2	1	nurses use CA trust model	45	80	6308	D_ID 2	estimatesCorrectly	13	40	2133
171	2	1	nurses use CA trust model	45	80	6308	D_ID 3	estimatesCorrectly	13	0	2232
171	2	1	nurses use CA trust model	45	80	6308						1	bad	0	3	-6	30
171	2	1	nurses use CA trust model	45	80	6308						2	good	21	3	71	20
171	2	1	nurses use CA trust model	45	80	6308						3	good	16	2	36	30
172	2	1	nurses use CA trust model	47	88	6238	D_ID 1	estimatesCorrectly	19	45	1972
172	2	1	nurses use CA trust model	47	88	6238	D_ID 2	estimatesCorrectly	11	27	2271
172	2	1	nurses use CA trust model	47	88	6238	D_ID 3	estimatesCorrectly	17	16	1995
172	2	1	nurses use CA trust model	47	88	6238						1	bad	0	4	-9	33
172	2	1	nurses use CA trust model	47	88	6238						2	good	20	4	62	25
172	2	1	nurses use CA trust model	47	88	6238						3	good	17	2	41	30
173	2	1	nurses use CA trust model	46	70	6226	D_ID 1	estimatesCorrectly	10	17	2236
173	2	1	nurses use CA trust model	46	70	6226	D_ID 2	estimatesCorrectly	20	4	1939
173	2	1	nurses use CA trust model	46	70	6226	D_ID 3	estimatesCorrectly	16	50	2051
173	2	1	nurses use CA trust model	46	70	6226						1	bad	0	4	-11	68
173	2	1	nurses use CA trust model	46	70	6226						2	good	21	2	75	2
173	2	1	nurses use CA trust model	46	70	6226						3	good	19	0	57	0
174	2	1	nurses use CA trust model	41	69	6221	D_ID 1	estimatesCorrectly	9	26	2283
174	2	1	nurses use CA trust model	41	69	6221	D_ID 2	estimatesCorrectly	20	9	1806
174	2	1	nurses use CA trust model	41	69	6221	D_ID 3	estimatesCorrectly	12	34	2132
174	2	1	nurses use CA trust model	41	69	6221						1	bad	0	4	-10	34
174	2	1	nurses use CA trust model	41	69	6221						2	good	15	3	35	15
174	2	1	nurses use CA trust model	41	69	6221						3	good	18	1	49	20
175	2	1	nurses use CA trust model	42	154	6150	D_ID 1	estimatesCorrectly	19	52	1873
175	2	1	nurses use CA trust model	42	154	6150	D_ID 2	estimatesCorrectly	12	63	2105
175	2	1	nurses use CA trust model	42	154	6150	D_ID 3	estimatesCorrectly	11	39	2172
175	2	1	nurses use CA trust model	42	154	6150						1	bad	0	5	-14	102
175	2	1	nurses use CA trust model	42	154	6150						2	good	16	3	39	12
175	2	1	nurses use CA trust model	42	154	6150						3	good	16	2	38	40
176	2	1	nurses use CA trust model	45	86	6283	D_ID 1	estimatesCorrectly	10	37	2252
176	2	1	nurses use CA trust model	45	86	6283	D_ID 2	estimatesCorrectly	16	29	2053
176	2	1	nurses use CA trust model	45	86	6283	D_ID 3	estimatesCorrectly	19	20	1978
176	2	1	nurses use CA trust model	45	86	6283						1	bad	0	3	-7	29
176	2	1	nurses use CA trust model	45	86	6283						2	good	20	3	69	7
176	2	1	nurses use CA trust model	45	86	6283						3	good	16	3	33	50
177	2	1	nurses use CA trust model	41	120	6248	D_ID 1	estimatesCorrectly	21	69	1768
177	2	1	nurses use CA trust model	41	120	6248	D_ID 2	estimatesCorrectly	7	20	2368
177	2	1	nurses use CA trust model	41	120	6248	D_ID 3	estimatesCorrectly	13	30	2111
177	2	1	nurses use CA trust model	41	120	6248						1	bad	0	4	-11	67
177	2	1	nurses use CA trust model	41	120	6248						2	good	18	1	57	3
177	2	1	nurses use CA trust model	41	120	6248						3	good	14	4	23	50
178	2	1	nurses use CA trust model	45	51	6247	D_ID 1	estimatesCorrectly	9	30	2308
178	2	1	nurses use CA trust model	45	51	6247	D_ID 2	estimatesCorrectly	15	22	2056
178	2	1	nurses use CA trust model	45	51	6247	D_ID 3	estimatesCorrectly	21	0	1883
178	2	1	nurses use CA trust model	45	51	6247						1	bad	0	3	-7	39
178	2	1	nurses use CA trust model	45	51	6247						2	good	21	2	71	2
178	2	1	nurses use CA trust model	45	51	6247						3	good	18	1	50	10
179	2	1	nurses use CA trust model	40	131	6275	D_ID 1	estimatesCorrectly	15	48	2028
179	2	1	nurses use CA trust model	40	131	6275	D_ID 2	estimatesCorrectly	9	63	2245
179	2	1	nurses use CA trust model	40	131	6275	D_ID 3	estimatesCorrectly	16	20	2002
179	2	1	nurses use CA trust model	40	131	6275						1	bad	0	4	-12	62
179	2	1	nurses use CA trust model	40	131	6275						2	good	17	1	49	9
179	2	1	nurses use CA trust model	40	131	6275						3	good	15	3	28	60
180	2	1	nurses use CA trust model	41	85	6303	D_ID 1	estimatesCorrectly	20	12	1828
180	2	1	nurses use CA trust model	41	85	6303	D_ID 2	estimatesCorrectly	13	33	2137
180	2	1	nurses use CA trust model	41	85	6303	D_ID 3	estimatesCorrectly	8	40	2337
180	2	1	nurses use CA trust model	41	85	6303						1	bad	0	3	-6	35
180	2	1	nurses use CA trust model	41	85	6303						2	good	18	2	54	20
180	2	1	nurses use CA trust model	41	85	6303						3	good	16	2	35	30
181	1	1	nurses use CA trust model	27	106	6858	D_ID 1	estimatesCorrectly	5	37	2446
181	1	1	nurses use CA trust model	27	106	6858	D_ID 2	underestimates	21	69	1774
181	1	1	nurses use CA trust model	27	106	6858	D_ID 3	overestimates	1	0	2638
181	1	1	nurses use CA trust model	27	106	6858						1	bad	2	4	-5	95
181	1	1	nurses use CA trust model	27	106	6858						2	good	19	2	35	12
182	1	1	nurses use CA trust model	16	83	7241	D_ID 1	estimatesCorrectly	6	8	2378
182	1	1	nurses use CA trust model	16	83	7241	D_ID 2	underestimates	5	69	2398
182	1	1	nurses use CA trust model	16	83	7241	D_ID 3	overestimates	5	5	2465
182	1	1	nurses use CA trust model	16	83	7241						1	bad	3	4	-4	75
182	1	1	nurses use CA trust model	16	83	7241						2	good	4	5	-6	7
183	1	1	nurses use CA trust model	26	83	6958	D_ID 1	estimatesCorrectly	22	24	1808
183	1	1	nurses use CA trust model	26	83	6958	D_ID 2	underestimates	1	45	2615
183	1	1	nurses use CA trust model	26	83	6958	D_ID 3	overestimates	3	14	2535
183	1	1	nurses use CA trust model	26	83	6958						1	bad	0	4	-9	71
183	1	1	nurses use CA trust model	26	83	6958						2	good	18	4	46	13
184	1	1	nurses use CA trust model	33	175	6419	D_ID 1	estimatesCorrectly	8	7	2335
184	1	1	nurses use CA trust model	33	175	6419	D_ID 2	underestimates	24	167	1438
184	1	1	nurses use CA trust model	33	175	6419	D_ID 3	overestimates	1	0	2647
184	1	1	nurses use CA trust model	33	175	6419						1	bad	12	2	10	159
184	1	1	nurses use CA trust model	33	175	6419						2	good	16	3	23	15
185	1	1	nurses use CA trust model	36	164	6510	D_ID 1	estimatesCorrectly	18	55	1965
185	1	1	nurses use CA trust model	36	164	6510	D_ID 2	underestimates	13	87	2126
185	1	1	nurses use CA trust model	36	164	6510	D_ID 3	overestimates	5	22	2419
185	1	1	nurses use CA trust model	36	164	6510						1	bad	6	7	-12	159
185	1	1	nurses use CA trust model	36	164	6510						2	good	20	3	57	5
186	1	1	nurses use CA trust model	36	126	6578	D_ID 1	estimatesCorrectly	6	7	2471
186	1	1	nurses use CA trust model	36	126	6578	D_ID 2	underestimates	29	119	1471
186	1	1	nurses use CA trust model	36	126	6578	D_ID 3	overestimates	1	0	2636
186	1	1	nurses use CA trust model	36	126	6578						1	bad	10	2	6	126
186	1	1	nurses use CA trust model	36	126	6578						2	good	23	1	63	0
187	1	1	nurses use CA trust model	22	71	7041	D_ID 1	estimatesCorrectly	15	42	2022
187	1	1	nurses use CA trust model	22	71	7041	D_ID 2	underestimates	6	29	2374
187	1	1	nurses use CA trust model	22	71	7041	D_ID 3	overestimates	1	0	2645
187	1	1	nurses use CA trust model	22	71	7041						1	bad	0	3	-8	65
187	1	1	nurses use CA trust model	22	71	7041						2	good	16	3	29	6
188	1	1	nurses use CA trust model	23	56	7087	D_ID 1	estimatesCorrectly	5	8	2532
188	1	1	nurses use CA trust model	23	56	7087	D_ID 2	underestimates	16	48	1955
188	1	1	nurses use CA trust model	23	56	7087	D_ID 3	overestimates	2	0	2600
188	1	1	nurses use CA trust model	23	56	7087						1	bad	0	2	-4	48
188	1	1	nurses use CA trust model	23	56	7087						2	good	18	3	26	8
189	1	1	nurses use CA trust model	24	99	6973	D_ID 1	estimatesCorrectly	10	46	2232
189	1	1	nurses use CA trust model	24	99	6973	D_ID 2	underestimates	11	29	2204
189	1	1	nurses use CA trust model	24	99	6973	D_ID 3	overestimates	3	24	2538
189	1	1	nurses use CA trust model	24	99	6973						1	bad	0	4	-12	90
189	1	1	nurses use CA trust model	24	99	6973						2	good	17	3	28	9
190	1	1	nurses use CA trust model	33	161	6534	D_ID 1	estimatesCorrectly	2	35	2566
190	1	1	nurses use CA trust model	33	161	6534	D_ID 2	underestimates	30	126	1331
190	1	1	nurses use CA trust model	33	161	6534	D_ID 3	overestimates	1	0	2637
190	1	1	nurses use CA trust model	33	161	6534						1	bad	8	5	1	143
190	1	1	nurses use CA trust model	33	161	6534						2	good	18	2	28	18
191	1	1	nurses use CA trust model	30	144	6774	D_ID 1	estimatesCorrectly	18	23	1967
191	1	1	nurses use CA trust model	30	144	6774	D_ID 2	underestimates	11	122	2159
191	1	1	nurses use CA trust model	30	144	6774	D_ID 3	overestimates	1	0	2647
191	1	1	nurses use CA trust model	30	144	6774						1	bad	2	6	-10	144
191	1	1	nurses use CA trust model	30	144	6774						2	good	21	1	64	0
192	1	1	nurses use CA trust model	24	60	7001	D_ID 1	estimatesCorrectly	8	39	2299
192	1	1	nurses use CA trust model	24	60	7001	D_ID 2	underestimates	12	21	2187
192	1	1	nurses use CA trust model	24	60	7001	D_ID 3	overestimates	4	0	2515
192	1	1	nurses use CA trust model	24	60	7001						1	bad	0	4	-10	60
192	1	1	nurses use CA trust model	24	60	7001						2	good	17	3	32	0
193	1	1	nurses use CA trust model	24	76	6993	D_ID 1	estimatesCorrectly	12	19	2155
193	1	1	nurses use CA trust model	24	76	6993	D_ID 2	underestimates	10	51	2240
193	1	1	nurses use CA trust model	24	76	6993	D_ID 3	overestimates	2	6	2598
193	1	1	nurses use CA trust model	24	76	6993						1	bad	0	4	-11	72
193	1	1	nurses use CA trust model	24	76	6993						2	good	18	2	38	4
194	1	1	nurses use CA trust model	34	161	6455	D_ID 1	estimatesCorrectly	2	0	2609
194	1	1	nurses use CA trust model	34	161	6455	D_ID 2	underestimates	30	158	1266
194	1	1	nurses use CA trust model	34	161	6455	D_ID 3	overestimates	2	3	2580
194	1	1	nurses use CA trust model	34	161	6455						1	bad	11	3	6	157
194	1	1	nurses use CA trust model	34	161	6455						2	good	18	2	33	4
195	1	1	nurses use CA trust model	31	138	6620	D_ID 1	estimatesCorrectly	9	13	2254
195	1	1	nurses use CA trust model	31	138	6620	D_ID 2	underestimates	19	111	1851
195	1	1	nurses use CA trust model	31	138	6620	D_ID 3	overestimates	3	14	2515
195	1	1	nurses use CA trust model	31	138	6620						1	bad	5	6	-8	129
195	1	1	nurses use CA trust model	31	138	6620						2	good	18	2	34	9
196	1	1	nurses use CA trust model	31	165	6667	D_ID 1	estimatesCorrectly	10	55	2260
196	1	1	nurses use CA trust model	31	165	6667	D_ID 2	underestimates	19	109	1835
196	1	1	nurses use CA trust model	31	165	6667	D_ID 3	overestimates	2	0	2572
196	1	1	nurses use CA trust model	31	165	6667						1	bad	6	5	-6	155
196	1	1	nurses use CA trust model	31	165	6667						2	good	17	3	37	10
197	1	1	nurses use CA trust model	32	285	6456	D_ID 1	estimatesCorrectly	3	15	2522
197	1	1	nurses use CA trust model	32	285	6456	D_ID 2	underestimates	27	223	1370
197	1	1	nurses use CA trust model	32	285	6456	D_ID 3	overestimates	2	48	2564
197	1	1	nurses use CA trust model	32	285	6456						1	bad	6	7	-7	252
197	1	1	nurses use CA trust model	32	285	6456						2	good	15	4	17	33
198	1	1	nurses use CA trust model	36	183	6408	D_ID 1	estimatesCorrectly	10	3	2264
198	1	1	nurses use CA trust model	36	183	6408	D_ID 2	underestimates	24	165	1565
198	1	1	nurses use CA trust model	36	183	6408	D_ID 3	overestimates	2	16	2578
198	1	1	nurses use CA trust model	36	183	6408						1	bad	9	5	0	180
198	1	1	nurses use CA trust model	36	183	6408						2	good	19	3	45	3
199	1	1	nurses use CA trust model	28	85	6748	D_ID 1	estimatesCorrectly	14	30	2037
199	1	1	nurses use CA trust model	28	85	6748	D_ID 2	underestimates	13	55	2079
199	1	1	nurses use CA trust model	28	85	6748	D_ID 3	overestimates	1	0	2632
199	1	1	nurses use CA trust model	28	85	6748						1	bad	6	3	1	63
199	1	1	nurses use CA trust model	28	85	6748						2	good	16	3	32	22
200	1	1	nurses use CA trust model	25	99	6927	D_ID 1	estimatesCorrectly	12	63	2097
200	1	1	nurses use CA trust model	25	99	6927	D_ID 2	underestimates	12	35	2184
200	1	1	nurses use CA trust model	25	99	6927	D_ID 3	overestimates	1	0	2647
200	1	1	nurses use CA trust model	25	99	6927						1	bad	0	5	-13	88
200	1	1	nurses use CA trust model	25	99	6927						2	good	18	2	31	10
201	1	1	nurses use CA trust model	24	90	7034	D_ID 1	estimatesCorrectly	6	64	2454
201	1	1	nurses use CA trust model	24	90	7034	D_ID 2	underestimates	13	27	2109
201	1	1	nurses use CA trust model	24	90	7034	D_ID 3	overestimates	5	0	2471
201	1	1	nurses use CA trust model	24	90	7034						1	bad	0	3	-10	90
201	1	1	nurses use CA trust model	24	90	7034						2	good	17	4	25	0
202	1	1	nurses use CA trust model	21	109	7122	D_ID 1	estimatesCorrectly	13	23	2224
202	1	1	nurses use CA trust model	21	109	7122	D_ID 2	underestimates	5	60	2377
202	1	1	nurses use CA trust model	21	109	7122	D_ID 3	overestimates	3	25	2521
202	1	1	nurses use CA trust model	21	109	7122						1	bad	4	3	-5	99
202	1	1	nurses use CA trust model	21	109	7122						2	good	11	3	36	10
203	1	1	nurses use CA trust model	25	118	6968	D_ID 1	estimatesCorrectly	11	16	2269
203	1	1	nurses use CA trust model	25	118	6968	D_ID 2	underestimates	11	85	2176
203	1	1	nurses use CA trust model	25	118	6968	D_ID 3	overestimates	3	17	2523
203	1	1	nurses use CA trust model	25	118	6968						1	bad	3	5	-7	108
203	1	1	nurses use CA trust model	25	118	6968						2	good	14	3	39	9
204	1	1	nurses use CA trust model	38	151	6403	D_ID 1	estimatesCorrectly	18	15	2025
204	1	1	nurses use CA trust model	38	151	6403	D_ID 2	underestimates	18	110	1804
204	1	1	nurses use CA trust model	38	151	6403	D_ID 3	overestimates	2	26	2574
204	1	1	nurses use CA trust model	38	151	6403						1	bad	8	7	-3	148
204	1	1	nurses use CA trust model	38	151	6403						2	good	21	2	65	2
205	1	1	nurses use CA trust model	29	161	6736	D_ID 1	estimatesCorrectly	16	3	2024
205	1	1	nurses use CA trust model	29	161	6736	D_ID 2	underestimates	11	117	2141
205	1	1	nurses use CA trust model	29	161	6736	D_ID 3	overestimates	2	40	2571
205	1	1	nurses use CA trust model	29	161	6736						1	bad	4	4	-4	158
205	1	1	nurses use CA trust model	29	161	6736						2	good	19	2	52	3
206	1	1	nurses use CA trust model	26	109	6983	D_ID 1	estimatesCorrectly	12	77	2133
206	1	1	nurses use CA trust model	26	109	6983	D_ID 2	underestimates	13	32	2213
206	1	1	nurses use CA trust model	26	109	6983	D_ID 3	overestimates	1	0	2638
206	1	1	nurses use CA trust model	26	109	6983						1	bad	0	4	-10	101
206	1	1	nurses use CA trust model	26	109	6983						2	good	21	1	56	8
207	1	1	nurses use CA trust model	20	8	7128	D_ID 1	estimatesCorrectly	10	7	2253
207	1	1	nurses use CA trust model	20	8	7128	D_ID 2	underestimates	9	0	2239
207	1	1	nurses use CA trust model	20	8	7128	D_ID 3	overestimates	1	0	2635
207	1	1	nurses use CA trust model	20	8	7128						1	bad	0	2	-4	4
207	1	1	nurses use CA trust model	20	8	7128						2	good	16	2	24	4
208	1	1	nurses use CA trust model	23	73	6984	D_ID 1	estimatesCorrectly	3	6	2560
208	1	1	nurses use CA trust model	23	73	6984	D_ID 2	underestimates	17	54	1899
208	1	1	nurses use CA trust model	23	73	6984	D_ID 3	overestimates	3	13	2525
208	1	1	nurses use CA trust model	23	73	6984						1	bad	1	3	-6	67
208	1	1	nurses use CA trust model	23	73	6984						2	good	16	3	16	6
209	1	1	nurses use CA trust model	23	54	7052	D_ID 1	estimatesCorrectly	10	14	2237
209	1	1	nurses use CA trust model	23	54	7052	D_ID 2	underestimates	12	40	2179
209	1	1	nurses use CA trust model	23	54	7052	D_ID 3	overestimates	1	0	2635
209	1	1	nurses use CA trust model	23	54	7052						1	bad	0	3	-6	46
209	1	1	nurses use CA trust model	23	54	7052						2	good	18	2	31	8
210	1	1	nurses use CA trust model	29	114	6694	D_ID 1	estimatesCorrectly	11	9	2190
210	1	1	nurses use CA trust model	29	114	6694	D_ID 2	underestimates	17	105	1857
210	1	1	nurses use CA trust model	29	114	6694	D_ID 3	overestimates	1	0	2647
210	1	1	nurses use CA trust model	29	114	6694						1	bad	3	6	-6	110
210	1	1	nurses use CA trust model	29	114	6694						2	good	19	1	44	4
211	1	1	nurses use CA trust model	23	62	6900	D_ID 1	estimatesCorrectly	3	33	2522
211	1	1	nurses use CA trust model	23	62	6900	D_ID 2	underestimates	19	29	1745
211	1	1	nurses use CA trust model	23	62	6900	D_ID 3	overestimates	1	0	2634
211	1	1	nurses use CA trust model	23	62	6900						1	bad	1	4	-6	56
211	1	1	nurses use CA trust model	23	62	6900						2	good	17	1	23	6
212	1	1	nurses use CA trust model	23	64	7026	D_ID 1	estimatesCorrectly	3	13	2545
212	1	1	nurses use CA trust model	23	64	7026	D_ID 2	underestimates	18	50	1898
212	1	1	nurses use CA trust model	23	64	7026	D_ID 3	overestimates	2	0	2583
212	1	1	nurses use CA trust model	23	64	7026						1	bad	0	3	-6	57
212	1	1	nurses use CA trust model	23	64	7026						2	good	17	3	19	7
213	1	1	nurses use CA trust model	24	81	7042	D_ID 1	estimatesCorrectly	3	33	2555
213	1	1	nurses use CA trust model	24	81	7042	D_ID 2	underestimates	17	38	1979
213	1	1	nurses use CA trust model	24	81	7042	D_ID 3	overestimates	4	10	2509
213	1	1	nurses use CA trust model	24	81	7042						1	bad	0	3	-8	63
213	1	1	nurses use CA trust model	24	81	7042						2	good	18	3	29	18
214	1	1	nurses use CA trust model	33	115	6649	D_ID 1	estimatesCorrectly	12	16	2253
214	1	1	nurses use CA trust model	33	115	6649	D_ID 2	underestimates	15	79	1987
214	1	1	nurses use CA trust model	33	115	6649	D_ID 3	overestimates	6	20	2409
214	1	1	nurses use CA trust model	33	115	6649						1	bad	5	5	-7	110
214	1	1	nurses use CA trust model	33	115	6649						2	good	19	4	48	4
215	1	1	nurses use CA trust model	8	15	7679	D_ID 1	estimatesCorrectly	3	7	2549
215	1	1	nurses use CA trust model	8	15	7679	D_ID 2	underestimates	3	8	2549
215	1	1	nurses use CA trust model	8	15	7679	D_ID 3	overestimates	2	0	2581
215	1	1	nurses use CA trust model	8	15	7679						1	bad	2	1	-1	15
215	1	1	nurses use CA trust model	8	15	7679						2	good	3	2	1	0
216	1	1	nurses use CA trust model	24	79	6910	D_ID 1	estimatesCorrectly	5	22	2457
216	1	1	nurses use CA trust model	24	79	6910	D_ID 2	underestimates	17	56	1862
216	1	1	nurses use CA trust model	24	79	6910	D_ID 3	overestimates	2	0	2591
216	1	1	nurses use CA trust model	24	79	6910						1	bad	1	4	-6	74
216	1	1	nurses use CA trust model	24	79	6910						2	good	16	3	23	5
217	1	1	nurses use CA trust model	29	233	6641	D_ID 1	estimatesCorrectly	4	69	2454
217	1	1	nurses use CA trust model	29	233	6641	D_ID 2	underestimates	24	153	1562
217	1	1	nurses use CA trust model	29	233	6641	D_ID 3	overestimates	1	11	2624
217	1	1	nurses use CA trust model	29	233	6641						1	bad	5	7	-15	212
217	1	1	nurses use CA trust model	29	233	6641						2	good	16	1	29	21
218	1	1	nurses use CA trust model	21	58	7022	D_ID 1	estimatesCorrectly	2	19	2562
218	1	1	nurses use CA trust model	21	58	7022	D_ID 2	underestimates	17	2	1905
218	1	1	nurses use CA trust model	21	58	7022	D_ID 3	overestimates	2	38	2555
218	1	1	nurses use CA trust model	21	58	7022						1	bad	0	3	-9	47
218	1	1	nurses use CA trust model	21	58	7022						2	good	16	2	14	11
219	1	1	nurses use CA trust model	23	107	6940	D_ID 1	estimatesCorrectly	9	44	2254
219	1	1	nurses use CA trust model	23	107	6940	D_ID 2	underestimates	12	61	2094
219	1	1	nurses use CA trust model	23	107	6940	D_ID 3	overestimates	2	2	2592
219	1	1	nurses use CA trust model	23	107	6940						1	bad	0	5	-15	87
219	1	1	nurses use CA trust model	23	107	6940						2	good	16	2	26	20
220	1	1	nurses use CA trust model	26	62	6967	D_ID 1	estimatesCorrectly	4	21	2493
220	1	1	nurses use CA trust model	26	62	6967	D_ID 2	underestimates	19	42	1882
220	1	1	nurses use CA trust model	26	62	6967	D_ID 3	overestimates	3	0	2591
220	1	1	nurses use CA trust model	26	62	6967						1	bad	0	4	-7	57
220	1	1	nurses use CA trust model	26	62	6967						2	good	20	2	37	5
221	1	1	nurses use CA trust model	30	149	6789	D_ID 1	estimatesCorrectly	18	29	2021
221	1	1	nurses use CA trust model	30	149	6789	D_ID 2	underestimates	10	80	2195
221	1	1	nurses use CA trust model	30	149	6789	D_ID 3	overestimates	2	39	2573
221	1	1	nurses use CA trust model	30	149	6789						1	bad	2	5	-9	135
221	1	1	nurses use CA trust model	30	149	6789						2	good	20	3	61	13
222	1	1	nurses use CA trust model	32	130	6649	D_ID 1	estimatesCorrectly	5	34	2456
222	1	1	nurses use CA trust model	32	130	6649	D_ID 2	underestimates	25	96	1610
222	1	1	nurses use CA trust model	32	130	6649	D_ID 3	overestimates	2	0	2583
222	1	1	nurses use CA trust model	32	130	6649						1	bad	5	5	-3	124
222	1	1	nurses use CA trust model	32	130	6649						2	good	20	2	37	6
223	1	1	nurses use CA trust model	33	222	6577	D_ID 1	estimatesCorrectly	6	34	2426
223	1	1	nurses use CA trust model	33	222	6577	D_ID 2	underestimates	25	156	1580
223	1	1	nurses use CA trust model	33	222	6577	D_ID 3	overestimates	2	32	2570
223	1	1	nurses use CA trust model	33	222	6577						1	bad	6	6	-9	218
223	1	1	nurses use CA trust model	33	222	6577						2	good	19	2	41	4
224	1	1	nurses use CA trust model	21	77	7099	D_ID 1	estimatesCorrectly	2	32	2589
224	1	1	nurses use CA trust model	21	77	7099	D_ID 2	underestimates	18	38	1891
224	1	1	nurses use CA trust model	21	77	7099	D_ID 3	overestimates	1	6	2619
224	1	1	nurses use CA trust model	21	77	7099						1	bad	0	2	-5	48
224	1	1	nurses use CA trust model	21	77	7099						2	good	17	2	18	28
225	1	1	nurses use CA trust model	38	178	6402	D_ID 1	estimatesCorrectly	14	12	2133
225	1	1	nurses use CA trust model	38	178	6402	D_ID 2	underestimates	23	166	1634
225	1	1	nurses use CA trust model	38	178	6402	D_ID 3	overestimates	1	0	2635
225	1	1	nurses use CA trust model	38	178	6402						1	bad	10	5	3	178
225	1	1	nurses use CA trust model	38	178	6402						2	good	22	1	69	0
226	1	1	nurses use CA trust model	37	185	6520	D_ID 1	estimatesCorrectly	8	24	2338
226	1	1	nurses use CA trust model	37	185	6520	D_ID 2	underestimates	29	160	1502
226	1	1	nurses use CA trust model	37	185	6520	D_ID 3	overestimates	0	0	2681
226	1	1	nurses use CA trust model	37	185	6520						1	bad	7	6	-3	185
226	1	1	nurses use CA trust model	37	185	6520						2	good	24	0	72	0
227	1	1	nurses use CA trust model	34	272	6415	D_ID 1	estimatesCorrectly	12	48	2171
227	1	1	nurses use CA trust model	34	272	6415	D_ID 2	underestimates	21	224	1607
227	1	1	nurses use CA trust model	34	272	6415	D_ID 3	overestimates	1	0	2637
227	1	1	nurses use CA trust model	34	272	6415						1	bad	6	7	-6	246
227	1	1	nurses use CA trust model	34	272	6415						2	good	19	2	47	27
228	1	1	nurses use CA trust model	17	84	7233	D_ID 1	estimatesCorrectly	8	10	2362
228	1	1	nurses use CA trust model	17	84	7233	D_ID 2	underestimates	7	74	2287
228	1	1	nurses use CA trust model	17	84	7233	D_ID 3	overestimates	2	0	2584
228	1	1	nurses use CA trust model	17	84	7233						1	bad	3	3	-2	83
228	1	1	nurses use CA trust model	17	84	7233						2	good	8	3	12	1
229	1	1	nurses use CA trust model	15	78	7338	D_ID 1	estimatesCorrectly	10	53	2231
229	1	1	nurses use CA trust model	15	78	7338	D_ID 2	underestimates	3	25	2524
229	1	1	nurses use CA trust model	15	78	7338	D_ID 3	overestimates	2	0	2583
229	1	1	nurses use CA trust model	15	78	7338						1	bad	0	3	-7	76
229	1	1	nurses use CA trust model	15	78	7338						2	good	9	3	11	2
230	1	1	nurses use CA trust model	27	140	6778	D_ID 1	estimatesCorrectly	13	45	2082
230	1	1	nurses use CA trust model	27	140	6778	D_ID 2	underestimates	11	69	2182
230	1	1	nurses use CA trust model	27	140	6778	D_ID 3	overestimates	3	26	2514
230	1	1	nurses use CA trust model	27	140	6778						1	bad	1	6	-12	134
230	1	1	nurses use CA trust model	27	140	6778						2	good	17	3	35	6
231	1	1	nurses use CA trust model	5	47	7742	D_ID 1	estimatesCorrectly	2	15	2585
231	1	1	nurses use CA trust model	5	47	7742	D_ID 2	underestimates	2	8	2545
231	1	1	nurses use CA trust model	5	47	7742	D_ID 3	overestimates	1	24	2612
231	1	1	nurses use CA trust model	5	47	7742						1	bad	0	3	-9	41
231	1	1	nurses use CA trust model	5	47	7742						2	good	1	1	-2	6
232	1	1	nurses use CA trust model	26	147	6855	D_ID 1	estimatesCorrectly	5	45	2426
232	1	1	nurses use CA trust model	26	147	6855	D_ID 2	underestimates	19	65	1852
232	1	1	nurses use CA trust model	26	147	6855	D_ID 3	overestimates	2	37	2576
232	1	1	nurses use CA trust model	26	147	6855						1	bad	1	5	-12	133
232	1	1	nurses use CA trust model	26	147	6855						2	good	19	1	34	14
233	1	1	nurses use CA trust model	41	196	6414	D_ID 1	estimatesCorrectly	12	11	2319
233	1	1	nurses use CA trust model	41	196	6414	D_ID 2	underestimates	26	185	1526
233	1	1	nurses use CA trust model	41	196	6414	D_ID 3	overestimates	3	0	2569
233	1	1	nurses use CA trust model	41	196	6414						1	bad	12	3	7	192
233	1	1	nurses use CA trust model	41	196	6414						2	good	24	2	78	4
234	1	1	nurses use CA trust model	27	82	6853	D_ID 1	estimatesCorrectly	4	11	2533
234	1	1	nurses use CA trust model	27	82	6853	D_ID 2	underestimates	22	71	1675
234	1	1	nurses use CA trust model	27	82	6853	D_ID 3	overestimates	1	0	2645
234	1	1	nurses use CA trust model	27	82	6853						1	bad	2	4	-4	72
234	1	1	nurses use CA trust model	27	82	6853						2	good	20	1	36	10
235	1	1	nurses use CA trust model	37	195	6404	D_ID 1	estimatesCorrectly	13	7	2127
235	1	1	nurses use CA trust model	37	195	6404	D_ID 2	underestimates	23	188	1641
235	1	1	nurses use CA trust model	37	195	6404	D_ID 3	overestimates	1	0	2636
235	1	1	nurses use CA trust model	37	195	6404						1	bad	10	5	5	185
235	1	1	nurses use CA trust model	37	195	6404						2	good	20	2	55	10
236	1	1	nurses use CA trust model	23	44	7065	D_ID 1	estimatesCorrectly	10	14	2251
236	1	1	nurses use CA trust model	23	44	7065	D_ID 2	underestimates	12	30	2179
236	1	1	nurses use CA trust model	23	44	7065	D_ID 3	overestimates	1	0	2635
236	1	1	nurses use CA trust model	23	44	7065						1	bad	0	3	-6	32
236	1	1	nurses use CA trust model	23	44	7065						2	good	18	2	32	12
237	1	1	nurses use CA trust model	32	197	6441	D_ID 1	estimatesCorrectly	9	37	2202
237	1	1	nurses use CA trust model	32	197	6441	D_ID 2	underestimates	18	159	1729
237	1	1	nurses use CA trust model	32	197	6441	D_ID 3	overestimates	5	2	2510
237	1	1	nurses use CA trust model	32	197	6441						1	bad	9	5	1	189
237	1	1	nurses use CA trust model	32	197	6441						2	good	14	4	19	8
238	1	1	nurses use CA trust model	25	121	6877	D_ID 1	estimatesCorrectly	19	32	1830
238	1	1	nurses use CA trust model	25	121	6877	D_ID 2	underestimates	4	50	2484
238	1	1	nurses use CA trust model	25	121	6877	D_ID 3	overestimates	2	39	2563
238	1	1	nurses use CA trust model	25	121	6877						1	bad	0	6	-18	121
238	1	1	nurses use CA trust model	25	121	6877						2	good	19	0	57	0
239	1	1	nurses use CA trust model	20	67	7039	D_ID 1	estimatesCorrectly	2	20	2571
239	1	1	nurses use CA trust model	20	67	7039	D_ID 2	underestimates	16	47	1885
239	1	1	nurses use CA trust model	20	67	7039	D_ID 3	overestimates	2	0	2583
239	1	1	nurses use CA trust model	20	67	7039						1	bad	0	3	-6	49
239	1	1	nurses use CA trust model	20	67	7039						2	good	15	2	7	18
240	1	1	nurses use CA trust model	29	102	6808	D_ID 1	estimatesCorrectly	6	61	2379
240	1	1	nurses use CA trust model	29	102	6808	D_ID 2	underestimates	22	42	1791
240	1	1	nurses use CA trust model	29	102	6808	D_ID 3	overestimates	1	0	2638
240	1	1	nurses use CA trust model	29	102	6808						1	bad	1	6	-11	98
240	1	1	nurses use CA trust model	29	102	6808						2	good	21	1	43	4
241	3	1	nurses use CA trust model	31	164	6576	D_ID 1	estimatesCorrectly	18	102	1843
241	3	1	nurses use CA trust model	31	164	6576	D_ID 2	estimatesCorrectly	7	1	2403
241	3	1	nurses use CA trust model	31	164	6576	D_ID 3	estimatesCorrectly	6	60	2330
241	3	1	nurses use CA trust model	31	164	6576						1	bad	3	9	-24	164
241	3	1	nurses use CA trust model	31	164	6576						2	good	19	0	57	0
242	3	1	nurses use CA trust model	23	149	6967	D_ID 1	estimatesCorrectly	13	72	2109
242	3	1	nurses use CA trust model	23	149	6967	D_ID 2	estimatesCorrectly	6	34	2387
242	3	1	nurses use CA trust model	23	149	6967	D_ID 3	estimatesCorrectly	4	43	2471
242	3	1	nurses use CA trust model	23	149	6967						1	bad	3	7	-17	143
242	3	1	nurses use CA trust model	23	149	6967						2	good	12	1	33	6
243	3	1	nurses use CA trust model	25	118	6864	D_ID 1	estimatesCorrectly	8	97	2263
243	3	1	nurses use CA trust model	25	118	6864	D_ID 2	estimatesCorrectly	12	17	2144
243	3	1	nurses use CA trust model	25	118	6864	D_ID 3	estimatesCorrectly	5	5	2457
243	3	1	nurses use CA trust model	25	118	6864						1	bad	1	5	-15	105
243	3	1	nurses use CA trust model	25	118	6864						2	good	17	2	46	13
244	3	1	nurses use CA trust model	27	111	6784	D_ID 1	estimatesCorrectly	11	58	2160
244	3	1	nurses use CA trust model	27	111	6784	D_ID 2	estimatesCorrectly	9	27	2252
244	3	1	nurses use CA trust model	27	111	6784	D_ID 3	estimatesCorrectly	7	26	2371
244	3	1	nurses use CA trust model	27	111	6784						1	bad	1	7	-22	100
244	3	1	nurses use CA trust model	27	111	6784						2	good	16	3	41	10
245	3	1	nurses use CA trust model	25	80	6944	D_ID 1	estimatesCorrectly	9	38	2319
245	3	1	nurses use CA trust model	25	80	6944	D_ID 2	estimatesCorrectly	11	27	2171
245	3	1	nurses use CA trust model	25	80	6944	D_ID 3	estimatesCorrectly	5	15	2454
245	3	1	nurses use CA trust model	25	80	6944						1	bad	0	5	-17	80
245	3	1	nurses use CA trust model	25	80	6944						2	good	20	0	66	0
246	3	1	nurses use CA trust model	29	109	6759	D_ID 1	estimatesCorrectly	7	11	2430
246	3	1	nurses use CA trust model	29	109	6759	D_ID 2	estimatesCorrectly	16	95	1931
246	3	1	nurses use CA trust model	29	109	6759	D_ID 3	estimatesCorrectly	6	3	2397
246	3	1	nurses use CA trust model	29	109	6759						1	bad	0	8	-22	101
246	3	1	nurses use CA trust model	29	109	6759						2	good	18	3	51	8
247	3	1	nurses use CA trust model	28	184	6641	D_ID 1	estimatesCorrectly	5	36	2436
247	3	1	nurses use CA trust model	28	184	6641	D_ID 2	estimatesCorrectly	17	88	1837
247	3	1	nurses use CA trust model	28	184	6641	D_ID 3	estimatesCorrectly	6	60	2369
247	3	1	nurses use CA trust model	28	184	6641						1	bad	1	9	-29	161
247	3	1	nurses use CA trust model	28	184	6641						2	good	14	4	29	23
248	3	1	nurses use CA trust model	26	92	6853	D_ID 1	estimatesCorrectly	14	35	2057
248	3	1	nurses use CA trust model	26	92	6853	D_ID 2	estimatesCorrectly	5	16	2452
248	3	1	nurses use CA trust model	26	92	6853	D_ID 3	estimatesCorrectly	7	42	2344
248	3	1	nurses use CA trust model	26	92	6853						1	bad	0	7	-22	85
248	3	1	nurses use CA trust model	26	92	6853						2	good	18	1	50	8
249	3	1	nurses use CA trust model	33	154	6555	D_ID 1	estimatesCorrectly	25	112	1529
249	3	1	nurses use CA trust model	33	154	6555	D_ID 2	estimatesCorrectly	4	31	2503
249	3	1	nurses use CA trust model	33	154	6555	D_ID 3	estimatesCorrectly	4	11	2523
249	3	1	nurses use CA trust model	33	154	6555						1	bad	6	7	-11	143
249	3	1	nurses use CA trust model	33	154	6555						2	good	17	3	43	11
250	3	1	nurses use CA trust model	30	232	6625	D_ID 1	estimatesCorrectly	8	72	2279
250	3	1	nurses use CA trust model	30	232	6625	D_ID 2	estimatesCorrectly	13	93	2040
250	3	1	nurses use CA trust model	30	232	6625	D_ID 3	estimatesCorrectly	9	67	2306
250	3	1	nurses use CA trust model	30	232	6625						1	bad	2	8	-27	224
250	3	1	nurses use CA trust model	30	232	6625						2	good	18	2	53	8
251	3	1	nurses use CA trust model	32	216	6442	D_ID 1	estimatesCorrectly	10	50	2173
251	3	1	nurses use CA trust model	32	216	6442	D_ID 2	estimatesCorrectly	12	72	2122
251	3	1	nurses use CA trust model	32	216	6442	D_ID 3	estimatesCorrectly	10	94	2147
251	3	1	nurses use CA trust model	32	216	6442						1	bad	4	10	-22	196
251	3	1	nurses use CA trust model	32	216	6442						2	good	13	5	26	20
252	3	1	nurses use CA trust model	35	109	6411	D_ID 1	estimatesCorrectly	16	51	1923
252	3	1	nurses use CA trust model	35	109	6411	D_ID 2	estimatesCorrectly	8	37	2277
252	3	1	nurses use CA trust model	35	109	6411	D_ID 3	estimatesCorrectly	11	22	2211
252	3	1	nurses use CA trust model	35	109	6411						1	bad	9	8	-5	102
252	3	1	nurses use CA trust model	35	109	6411						2	good	16	2	38	7
253	3	1	nurses use CA trust model	25	194	6908	D_ID 1	estimatesCorrectly	10	83	2232
253	3	1	nurses use CA trust model	25	194	6908	D_ID 2	estimatesCorrectly	3	48	2501
253	3	1	nurses use CA trust model	25	194	6908	D_ID 3	estimatesCorrectly	12	63	2176
253	3	1	nurses use CA trust model	25	194	6908						1	bad	3	9	-24	181
253	3	1	nurses use CA trust model	25	194	6908						2	good	11	2	33	13
254	3	1	nurses use CA trust model	14	72	7392	D_ID 1	estimatesCorrectly	4	23	2472
254	3	1	nurses use CA trust model	14	72	7392	D_ID 2	estimatesCorrectly	6	32	2422
254	3	1	nurses use CA trust model	14	72	7392	D_ID 3	estimatesCorrectly	4	17	2498
254	3	1	nurses use CA trust model	14	72	7392						1	bad	1	5	-12	58
254	3	1	nurses use CA trust model	14	72	7392						2	good	6	2	19	14
255	3	1	nurses use CA trust model	33	165	6490	D_ID 1	estimatesCorrectly	8	77	2263
255	3	1	nurses use CA trust model	33	165	6490	D_ID 2	estimatesCorrectly	4	55	2479
255	3	1	nurses use CA trust model	33	165	6490	D_ID 3	estimatesCorrectly	21	33	1748
255	3	1	nurses use CA trust model	33	165	6490						1	bad	5	9	-21	148
255	3	1	nurses use CA trust model	33	165	6490						2	good	16	3	39	17
256	3	1	nurses use CA trust model	29	137	6680	D_ID 1	estimatesCorrectly	15	70	2006
256	3	1	nurses use CA trust model	29	137	6680	D_ID 2	estimatesCorrectly	5	23	2400
256	3	1	nurses use CA trust model	29	137	6680	D_ID 3	estimatesCorrectly	9	44	2274
256	3	1	nurses use CA trust model	29	137	6680						1	bad	0	10	-29	129
256	3	1	nurses use CA trust model	29	137	6680						2	good	17	2	43	9
257	3	1	nurses use CA trust model	25	119	6857	D_ID 1	estimatesCorrectly	8	35	2295
257	3	1	nurses use CA trust model	25	119	6857	D_ID 2	estimatesCorrectly	6	2	2393
257	3	1	nurses use CA trust model	25	119	6857	D_ID 3	estimatesCorrectly	11	81	2169
257	3	1	nurses use CA trust model	25	119	6857						1	bad	0	6	-19	108
257	3	1	nurses use CA trust model	25	119	6857						2	good	17	2	43	10
258	3	1	nurses use CA trust model	36	148	6496	D_ID 1	estimatesCorrectly	26	87	1636
258	3	1	nurses use CA trust model	36	148	6496	D_ID 2	estimatesCorrectly	6	16	2420
258	3	1	nurses use CA trust model	36	148	6496	D_ID 3	estimatesCorrectly	4	45	2441
258	3	1	nurses use CA trust model	36	148	6496						1	bad	6	9	-10	136
258	3	1	nurses use CA trust model	36	148	6496						2	good	19	2	62	12
259	3	1	nurses use CA trust model	27	148	6705	D_ID 1	estimatesCorrectly	6	124	2305
259	3	1	nurses use CA trust model	27	148	6705	D_ID 2	estimatesCorrectly	11	12	2159
259	3	1	nurses use CA trust model	27	148	6705	D_ID 3	estimatesCorrectly	10	13	2241
259	3	1	nurses use CA trust model	27	148	6705						1	bad	1	7	-18	145
259	3	1	nurses use CA trust model	27	148	6705						2	good	18	1	50	3
260	3	1	nurses use CA trust model	34	264	6467	D_ID 1	estimatesCorrectly	16	65	1992
260	3	1	nurses use CA trust model	34	264	6467	D_ID 2	estimatesCorrectly	9	77	2231
260	3	1	nurses use CA trust model	34	264	6467	D_ID 3	estimatesCorrectly	9	121	2244
260	3	1	nurses use CA trust model	34	264	6467						1	bad	2	13	-43	250
260	3	1	nurses use CA trust model	34	264	6467						2	good	17	2	43	15
261	3	1	nurses use CA trust model	32	168	6511	D_ID 1	estimatesCorrectly	11	56	2197
261	3	1	nurses use CA trust model	32	168	6511	D_ID 2	estimatesCorrectly	7	37	2316
261	3	1	nurses use CA trust model	32	168	6511	D_ID 3	estimatesCorrectly	14	75	1998
261	3	1	nurses use CA trust model	32	168	6511						1	bad	2	11	-26	161
261	3	1	nurses use CA trust model	32	168	6511						2	good	17	2	48	7
262	3	1	nurses use CA trust model	32	173	6569	D_ID 1	estimatesCorrectly	9	92	2221
262	3	1	nurses use CA trust model	32	173	6569	D_ID 2	estimatesCorrectly	12	26	2158
262	3	1	nurses use CA trust model	32	173	6569	D_ID 3	estimatesCorrectly	11	55	2189
262	3	1	nurses use CA trust model	32	173	6569						1	bad	4	8	-17	165
262	3	1	nurses use CA trust model	32	173	6569						2	good	19	1	58	8
263	3	1	nurses use CA trust model	22	51	7062	D_ID 1	estimatesCorrectly	7	3	2384
263	3	1	nurses use CA trust model	22	51	7062	D_ID 2	estimatesCorrectly	5	41	2450
263	3	1	nurses use CA trust model	22	51	7062	D_ID 3	estimatesCorrectly	10	6	2229
263	3	1	nurses use CA trust model	22	51	7062						1	bad	0	3	-10	51
263	3	1	nurses use CA trust model	22	51	7062						2	good	19	0	58	0
264	3	1	nurses use CA trust model	29	164	6762	D_ID 1	estimatesCorrectly	14	70	2049
264	3	1	nurses use CA trust model	29	164	6762	D_ID 2	estimatesCorrectly	9	44	2296
264	3	1	nurses use CA trust model	29	164	6762	D_ID 3	estimatesCorrectly	6	50	2416
264	3	1	nurses use CA trust model	29	164	6762						1	bad	0	8	-26	156
264	3	1	nurses use CA trust model	29	164	6762						2	good	18	3	54	8
265	3	1	nurses use CA trust model	26	123	6851	D_ID 1	estimatesCorrectly	9	64	2304
265	3	1	nurses use CA trust model	26	123	6851	D_ID 2	estimatesCorrectly	7	5	2377
265	3	1	nurses use CA trust model	26	123	6851	D_ID 3	estimatesCorrectly	10	54	2170
265	3	1	nurses use CA trust model	26	123	6851						1	bad	1	7	-18	123
265	3	1	nurses use CA trust model	26	123	6851						2	good	18	0	59	0
266	3	1	nurses use CA trust model	33	270	6561	D_ID 1	estimatesCorrectly	10	103	2182
266	3	1	nurses use CA trust model	33	270	6561	D_ID 2	estimatesCorrectly	12	101	2115
266	3	1	nurses use CA trust model	33	270	6561	D_ID 3	estimatesCorrectly	11	65	2264
266	3	1	nurses use CA trust model	33	270	6561						1	bad	2	10	-35	256
266	3	1	nurses use CA trust model	33	270	6561						2	good	18	3	54	14
267	3	1	nurses use CA trust model	28	147	6695	D_ID 1	estimatesCorrectly	12	41	2130
267	3	1	nurses use CA trust model	28	147	6695	D_ID 2	estimatesCorrectly	8	49	2274
267	3	1	nurses use CA trust model	28	147	6695	D_ID 3	estimatesCorrectly	8	57	2292
267	3	1	nurses use CA trust model	28	147	6695						1	bad	0	9	-27	139
267	3	1	nurses use CA trust model	28	147	6695						2	good	17	2	41	7
268	3	1	nurses use CA trust model	35	144	6425	D_ID 1	estimatesCorrectly	4	0	2512
268	3	1	nurses use CA trust model	35	144	6425	D_ID 2	estimatesCorrectly	15	75	1960
268	3	1	nurses use CA trust model	35	144	6425	D_ID 3	estimatesCorrectly	16	69	1952
268	3	1	nurses use CA trust model	35	144	6425						1	bad	7	8	-6	131
268	3	1	nurses use CA trust model	35	144	6425						2	good	17	3	46	13
269	3	1	nurses use CA trust model	14	102	7365	D_ID 1	estimatesCorrectly	2	35	2574
269	3	1	nurses use CA trust model	14	102	7365	D_ID 2	estimatesCorrectly	8	58	2276
269	3	1	nurses use CA trust model	14	102	7365	D_ID 3	estimatesCorrectly	4	9	2515
269	3	1	nurses use CA trust model	14	102	7365						1	bad	2	7	-18	93
269	3	1	nurses use CA trust model	14	102	7365						2	good	3	2	8	9
270	3	1	nurses use CA trust model	35	187	6512	D_ID 1	estimatesCorrectly	9	74	2296
270	3	1	nurses use CA trust model	35	187	6512	D_ID 2	estimatesCorrectly	8	48	2326
270	3	1	nurses use CA trust model	35	187	6512	D_ID 3	estimatesCorrectly	18	66	1890
270	3	1	nurses use CA trust model	35	187	6512						1	bad	5	9	-16	175
270	3	1	nurses use CA trust model	35	187	6512						2	good	19	2	65	12
271	3	1	nurses use CA trust model	38	183	6461	D_ID 1	estimatesCorrectly	12	39	2217
271	3	1	nurses use CA trust model	38	183	6461	D_ID 2	estimatesCorrectly	4	63	2482
271	3	1	nurses use CA trust model	38	183	6461	D_ID 3	estimatesCorrectly	22	81	1762
271	3	1	nurses use CA trust model	38	183	6461						1	bad	9	7	4	152
271	3	1	nurses use CA trust model	38	183	6461						2	good	14	8	26	31
272	3	1	nurses use CA trust model	36	171	6498	D_ID 1	estimatesCorrectly	16	79	2020
272	3	1	nurses use CA trust model	36	171	6498	D_ID 2	estimatesCorrectly	12	42	2195
272	3	1	nurses use CA trust model	36	171	6498	D_ID 3	estimatesCorrectly	8	50	2282
272	3	1	nurses use CA trust model	36	171	6498						1	bad	7	8	-11	170
272	3	1	nurses use CA trust model	36	171	6498						2	good	20	1	66	0
273	3	1	nurses use CA trust model	33	131	6571	D_ID 1	estimatesCorrectly	13	15	2081
273	3	1	nurses use CA trust model	33	131	6571	D_ID 2	estimatesCorrectly	17	98	1960
273	3	1	nurses use CA trust model	33	131	6571	D_ID 3	estimatesCorrectly	3	18	2531
273	3	1	nurses use CA trust model	33	131	6571						1	bad	4	8	-10	122
273	3	1	nurses use CA trust model	33	131	6571						2	good	20	1	68	9
274	3	1	nurses use CA trust model	30	151	6581	D_ID 1	estimatesCorrectly	13	63	2052
274	3	1	nurses use CA trust model	30	151	6581	D_ID 2	estimatesCorrectly	10	55	2208
274	3	1	nurses use CA trust model	30	151	6581	D_ID 3	estimatesCorrectly	7	34	2322
274	3	1	nurses use CA trust model	30	151	6581						1	bad	2	9	-28	135
274	3	1	nurses use CA trust model	30	151	6581						2	good	17	2	45	16
275	3	1	nurses use CA trust model	30	191	6675	D_ID 1	estimatesCorrectly	16	74	1988
275	3	1	nurses use CA trust model	30	191	6675	D_ID 2	estimatesCorrectly	7	99	2320
275	3	1	nurses use CA trust model	30	191	6675	D_ID 3	estimatesCorrectly	7	18	2367
275	3	1	nurses use CA trust model	30	191	6675						1	bad	1	9	-30	186
275	3	1	nurses use CA trust model	30	191	6675						2	good	17	3	47	5
276	3	1	nurses use CA trust model	25	161	6896	D_ID 1	estimatesCorrectly	4	28	2475
276	3	1	nurses use CA trust model	25	161	6896	D_ID 2	estimatesCorrectly	6	12	2460
276	3	1	nurses use CA trust model	25	161	6896	D_ID 3	estimatesCorrectly	15	121	1961
276	3	1	nurses use CA trust model	25	161	6896						1	bad	6	8	-9	155
276	3	1	nurses use CA trust model	25	161	6896						2	good	8	3	14	6
277	3	1	nurses use CA trust model	38	116	6431	D_ID 1	estimatesCorrectly	19	75	1849
277	3	1	nurses use CA trust model	38	116	6431	D_ID 2	estimatesCorrectly	14	18	2100
277	3	1	nurses use CA trust model	38	116	6431	D_ID 3	estimatesCorrectly	5	23	2481
277	3	1	nurses use CA trust model	38	116	6431						1	bad	8	8	-3	103
277	3	1	nurses use CA trust model	38	116	6431						2	good	19	3	60	13
278	3	1	nurses use CA trust model	29	234	6613	D_ID 1	estimatesCorrectly	10	46	2208
278	3	1	nurses use CA trust model	29	234	6613	D_ID 2	estimatesCorrectly	12	67	2112
278	3	1	nurses use CA trust model	29	234	6613	D_ID 3	estimatesCorrectly	7	120	2293
278	3	1	nurses use CA trust model	29	234	6613						1	bad	1	9	-30	234
278	3	1	nurses use CA trust model	29	234	6613						2	good	19	0	57	0
279	3	1	nurses use CA trust model	31	159	6713	D_ID 1	estimatesCorrectly	14	51	2105
279	3	1	nurses use CA trust model	31	159	6713	D_ID 2	estimatesCorrectly	9	69	2286
279	3	1	nurses use CA trust model	31	159	6713	D_ID 3	estimatesCorrectly	8	39	2322
279	3	1	nurses use CA trust model	31	159	6713						1	bad	1	9	-27	150
279	3	1	nurses use CA trust model	31	159	6713						2	good	19	2	63	9
280	3	1	nurses use CA trust model	26	83	6878	D_ID 1	estimatesCorrectly	4	28	2476
280	3	1	nurses use CA trust model	26	83	6878	D_ID 2	estimatesCorrectly	9	39	2241
280	3	1	nurses use CA trust model	26	83	6878	D_ID 3	estimatesCorrectly	13	16	2161
280	3	1	nurses use CA trust model	26	83	6878						1	bad	1	5	-16	77
280	3	1	nurses use CA trust model	26	83	6878						2	good	19	1	56	6
281	3	1	nurses use CA trust model	24	100	6923	D_ID 1	estimatesCorrectly	12	32	2153
281	3	1	nurses use CA trust model	24	100	6923	D_ID 2	estimatesCorrectly	9	2	2279
281	3	1	nurses use CA trust model	24	100	6923	D_ID 3	estimatesCorrectly	3	67	2492
281	3	1	nurses use CA trust model	24	100	6923						1	bad	0	5	-15	95
281	3	1	nurses use CA trust model	24	100	6923						2	good	17	2	42	5
282	3	1	nurses use CA trust model	33	224	6637	D_ID 1	estimatesCorrectly	6	94	2404
282	3	1	nurses use CA trust model	33	224	6637	D_ID 2	estimatesCorrectly	20	54	1854
282	3	1	nurses use CA trust model	33	224	6637	D_ID 3	estimatesCorrectly	7	76	2379
282	3	1	nurses use CA trust model	33	224	6637						1	bad	3	9	-27	205
282	3	1	nurses use CA trust model	33	224	6637						2	good	18	3	53	19
283	3	1	nurses use CA trust model	27	142	6735	D_ID 1	estimatesCorrectly	8	42	2317
283	3	1	nurses use CA trust model	27	142	6735	D_ID 2	estimatesCorrectly	10	36	2166
283	3	1	nurses use CA trust model	27	142	6735	D_ID 3	estimatesCorrectly	9	65	2252
283	3	1	nurses use CA trust model	27	142	6735						1	bad	1	7	-22	134
283	3	1	nurses use CA trust model	27	142	6735						2	good	16	3	38	8
284	3	1	nurses use CA trust model	29	122	6863	D_ID 1	estimatesCorrectly	12	67	2171
284	3	1	nurses use CA trust model	29	122	6863	D_ID 2	estimatesCorrectly	8	39	2415
284	3	1	nurses use CA trust model	29	122	6863	D_ID 3	estimatesCorrectly	9	17	2278
284	3	1	nurses use CA trust model	29	122	6863						1	bad	0	6	-17	109
284	3	1	nurses use CA trust model	29	122	6863						2	good	20	3	63	13
285	3	1	nurses use CA trust model	34	209	6550	D_ID 1	estimatesCorrectly	22	126	1722
285	3	1	nurses use CA trust model	34	209	6550	D_ID 2	estimatesCorrectly	7	78	2311
285	3	1	nurses use CA trust model	34	209	6550	D_ID 3	estimatesCorrectly	5	5	2517
285	3	1	nurses use CA trust model	34	209	6550						1	bad	8	8	-3	195
285	3	1	nurses use CA trust model	34	209	6550						2	good	13	5	33	14
286	3	1	nurses use CA trust model	28	119	6772	D_ID 1	estimatesCorrectly	5	66	2402
286	3	1	nurses use CA trust model	28	119	6772	D_ID 2	estimatesCorrectly	12	13	2149
286	3	1	nurses use CA trust model	28	119	6772	D_ID 3	estimatesCorrectly	11	39	2220
286	3	1	nurses use CA trust model	28	119	6772						1	bad	1	7	-22	115
286	3	1	nurses use CA trust model	28	119	6772						2	good	17	3	46	3
287	3	1	nurses use CA trust model	29	229	6649	D_ID 1	estimatesCorrectly	6	115	2353
287	3	1	nurses use CA trust model	29	229	6649	D_ID 2	estimatesCorrectly	10	60	2226
287	3	1	nurses use CA trust model	29	229	6649	D_ID 3	estimatesCorrectly	13	53	2070
287	3	1	nurses use CA trust model	29	229	6649						1	bad	1	9	-32	218
287	3	1	nurses use CA trust model	29	229	6649						2	good	17	2	45	11
288	3	1	nurses use CA trust model	29	119	6901	D_ID 1	estimatesCorrectly	12	22	2357
288	3	1	nurses use CA trust model	29	119	6901	D_ID 2	estimatesCorrectly	13	42	2087
288	3	1	nurses use CA trust model	29	119	6901	D_ID 3	estimatesCorrectly	4	55	2458
288	3	1	nurses use CA trust model	29	119	6901						1	bad	0	6	-22	110
288	3	1	nurses use CA trust model	29	119	6901						2	good	22	1	83	9
289	3	1	nurses use CA trust model	34	161	6493	D_ID 1	estimatesCorrectly	4	2	2542
289	3	1	nurses use CA trust model	34	161	6493	D_ID 2	estimatesCorrectly	10	91	2115
289	3	1	nurses use CA trust model	34	161	6493	D_ID 3	estimatesCorrectly	20	68	1836
289	3	1	nurses use CA trust model	34	161	6493						1	bad	5	8	-19	149
289	3	1	nurses use CA trust model	34	161	6493						2	good	18	3	51	12
290	3	1	nurses use CA trust model	31	139	6596	D_ID 1	estimatesCorrectly	8	6	2318
290	3	1	nurses use CA trust model	31	139	6596	D_ID 2	estimatesCorrectly	10	61	2227
290	3	1	nurses use CA trust model	31	139	6596	D_ID 3	estimatesCorrectly	13	72	2052
290	3	1	nurses use CA trust model	31	139	6596						1	bad	3	9	-23	133
290	3	1	nurses use CA trust model	31	139	6596						2	good	16	3	40	6
291	3	1	nurses use CA trust model	24	60	6979	D_ID 1	estimatesCorrectly	7	12	2390
291	3	1	nurses use CA trust model	24	60	6979	D_ID 2	estimatesCorrectly	8	17	2299
291	3	1	nurses use CA trust model	24	60	6979	D_ID 3	estimatesCorrectly	9	31	2290
291	3	1	nurses use CA trust model	24	60	6979						1	bad	0	5	-17	60
291	3	1	nurses use CA trust model	24	60	6979						2	good	19	0	57	0
292	3	1	nurses use CA trust model	26	122	6850	D_ID 1	estimatesCorrectly	9	28	2250
292	3	1	nurses use CA trust model	26	122	6850	D_ID 2	estimatesCorrectly	9	68	2264
292	3	1	nurses use CA trust model	26	122	6850	D_ID 3	estimatesCorrectly	8	27	2335
292	3	1	nurses use CA trust model	26	122	6850						1	bad	0	6	-18	114
292	3	1	nurses use CA trust model	26	122	6850						2	good	18	2	48	8
293	3	1	nurses use CA trust model	37	151	6490	D_ID 1	estimatesCorrectly	10	49	2279
293	3	1	nurses use CA trust model	37	151	6490	D_ID 2	estimatesCorrectly	12	51	2144
293	3	1	nurses use CA trust model	37	151	6490	D_ID 3	estimatesCorrectly	15	51	2067
293	3	1	nurses use CA trust model	37	151	6490						1	bad	4	10	-25	148
293	3	1	nurses use CA trust model	37	151	6490						2	good	22	1	80	3
294	3	1	nurses use CA trust model	29	154	6713	D_ID 1	estimatesCorrectly	7	66	2301
294	3	1	nurses use CA trust model	29	154	6713	D_ID 2	estimatesCorrectly	13	37	2176
294	3	1	nurses use CA trust model	29	154	6713	D_ID 3	estimatesCorrectly	9	51	2237
294	3	1	nurses use CA trust model	29	154	6713						1	bad	3	7	-14	147
294	3	1	nurses use CA trust model	29	154	6713						2	good	18	1	56	7
295	3	1	nurses use CA trust model	29	77	6737	D_ID 1	estimatesCorrectly	12	18	2141
295	3	1	nurses use CA trust model	29	77	6737	D_ID 2	estimatesCorrectly	13	36	2107
295	3	1	nurses use CA trust model	29	77	6737	D_ID 3	estimatesCorrectly	4	23	2489
295	3	1	nurses use CA trust model	29	77	6737						1	bad	0	9	-25	72
295	3	1	nurses use CA trust model	29	77	6737						2	good	19	1	60	5
296	3	1	nurses use CA trust model	30	115	6759	D_ID 1	estimatesCorrectly	20	30	1822
296	3	1	nurses use CA trust model	30	115	6759	D_ID 2	estimatesCorrectly	5	31	2508
296	3	1	nurses use CA trust model	30	115	6759	D_ID 3	estimatesCorrectly	5	55	2428
296	3	1	nurses use CA trust model	30	115	6759						1	bad	2	7	-21	105
296	3	1	nurses use CA trust model	30	115	6759						2	good	19	2	57	10
297	3	1	nurses use CA trust model	31	168	6564	D_ID 1	estimatesCorrectly	9	87	2212
297	3	1	nurses use CA trust model	31	168	6564	D_ID 2	estimatesCorrectly	9	38	2233
297	3	1	nurses use CA trust model	31	168	6564	D_ID 3	estimatesCorrectly	13	44	2119
297	3	1	nurses use CA trust model	31	168	6564						1	bad	2	10	-30	166
297	3	1	nurses use CA trust model	31	168	6564						2	good	18	1	53	3
298	3	1	nurses use CA trust model	33	244	6437	D_ID 1	estimatesCorrectly	18	66	1895
298	3	1	nurses use CA trust model	33	244	6437	D_ID 2	estimatesCorrectly	8	66	2219
298	3	1	nurses use CA trust model	33	244	6437	D_ID 3	estimatesCorrectly	7	112	2323
298	3	1	nurses use CA trust model	33	244	6437						1	bad	2	12	-35	242
298	3	1	nurses use CA trust model	33	244	6437						2	good	18	1	53	2
299	3	1	nurses use CA trust model	31	163	6606	D_ID 1	estimatesCorrectly	12	69	2143
299	3	1	nurses use CA trust model	31	163	6606	D_ID 2	estimatesCorrectly	13	29	2081
299	3	1	nurses use CA trust model	31	163	6606	D_ID 3	estimatesCorrectly	6	65	2382
299	3	1	nurses use CA trust model	31	163	6606						1	bad	0	11	-33	155
299	3	1	nurses use CA trust model	31	163	6606						2	good	19	1	60	7
300	3	1	nurses use CA trust model	10	65	7593	D_ID 1	estimatesCorrectly	5	35	2456
300	3	1	nurses use CA trust model	10	65	7593	D_ID 2	estimatesCorrectly	4	3	2520
300	3	1	nurses use CA trust model	10	65	7593	D_ID 3	estimatesCorrectly	1	27	2618
300	3	1	nurses use CA trust model	10	65	7593						1	bad	0	4	-14	55
300	3	1	nurses use CA trust model	10	65	7593						2	good	3	3	1	10
